# Supplementary material for: 2-[(2-Carboxyphenyl)disulfanyl]benzoate (1,5-dimethyl-3-oxo-2-phenyl-2,3-di­hydro-1H-pyrazol-4-yl)ammonium
Source: Acta Crystallogr Sect E Struct Rep Online. 2009 Oct 10;65(Pt 11):o2691–2. doi: 10.1107/S1600536809036952 (PMC2971238; doi:10.1107/S1600536809036952)
Supplement: Supplementary file 1 [file e-65-o2691-sup1.cif]

##############################################################################
###                                                                        ###
###        Electronic paper (Acta Crystallographica Section E)             ###
###                                                                        ###
##############################################################################
#                                                                            #
# This CIF contains the data in a paper accepted for publication in Acta     #
# Crystallographica Section E. It conforms to the requirements of Notes      #
# for Authors for Section E, and has been peer reviewed under the auspices   #
# of the IUCr Commission on Journals.                                        #
#                                                                            #
# Full details of the Crystallographic Information File format               #
# are given in the paper "The Crystallographic Information File (CIF):       #
# a New Standard Archive File for Crystallography" by S. R. Hall, F. H.      #
# Allen and I. D. Brown [Acta Cryst. (1991), A47, 655-685].                  #
#                                                                            #
# The current version of the core CIF dictionary is obtainable from          #
# ftp://ftp.iucr.org/pub/cif_core.dic. The current version number is 2.4.    #
#                                                                            #
# Software is freely available for graphical display of the structure(s) in  #
# this CIF.  For information consult the CIF home page http://www.iucr.org/  #
# cif/home.html                                                              #
#                                                                            #
# This file may be used for bona fide research purposes within the           #
# scientific community so long as proper attribution is given to the journal # 
# article from which it was obtained.                                        #
#                                                                            #
##############################################################################
                                             
data_I
_audit_creation_method     SHELXL-97
_chemical_name_systematic
;
2-[(2-Carboxyphenyl)disulfanyl]benzoate
(1,5-dimethyl-3-oxo-2-phenyl-2,3-dihydro-1<i>H</i>-pyrazol-4-yl)ammonium
;
_chemical_name_common     ?
_chemical_formula_moiety     'C11 H14 N3 O +, C14 H9 O4 S2 -'
_chemical_formula_sum
;
C25 H23 N3 O5 S2
;
_chemical_formula_iupac     'C11 H14 N3 O +, C14 H9 O4 S2 -'
_chemical_formula_weight     509.58
_chemical_melting_point     ?
_symmetry_cell_setting     triclinic
_symmetry_space_group_name_H-M     'P -1'
_symmetry_space_group_name_hall     ?
loop_
    _symmetry_equiv_pos_as_xyz
    'x, y, z'
    '-x, -y, -z'
_cell_length_a     9.661(3)
_cell_length_b     10.283(4)
_cell_length_c     13.829(7)
_cell_angle_alpha     99.872(7)
_cell_angle_beta     91.929(7)
_cell_angle_gamma     115.244(5)
_cell_volume     1215.5(9)
_cell_formula_units_Z     2
_cell_measurement_reflns_used     4106
_cell_measurement_theta_min     2.35
_cell_measurement_theta_max     27.80
_cell_measurement_temperature     296(2)
_exptl_crystal_description     block
_exptl_crystal_colour     yellow
_exptl_crystal_size_max     0.30
_exptl_crystal_size_mid     0.28
_exptl_crystal_size_min     0.22
_exptl_crystal_density_diffrn     1.392
_exptl_crystal_density_meas     ?
_exptl_crystal_density_method     'not measured'
_exptl_crystal_F_000     532
_exptl_absorpt_coefficient_mu     0.261
_exptl_absorpt_correction_type     multi-scan
_exptl_absorpt_process_details     '(SADABS; Sheldrick, 1996)'
_exptl_absorpt_correction_T_min     0.9258
_exptl_absorpt_correction_T_max     0.9448
_exptl_special_details
;
;
_diffrn_ambient_temperature     296(2)
_diffrn_radiation_type     MoK\a
_diffrn_radiation_wavelength     0.71073
_diffrn_radiation_source     'fine-focus sealed tube'
_diffrn_radiation_monochromator     graphite
_diffrn_measurement_device_type     'Brucker APEXII CCD area-detector'
_diffrn_measurement_method     'phi and omega scans'
_diffrn_detector_area_resol_mean     ?
_diffrn_reflns_number     6173
_diffrn_reflns_av_R_equivalents     0.0123
_diffrn_reflns_av_sigmaI/netI     0.0200
_diffrn_reflns_theta_min     1.51
_diffrn_reflns_theta_max     25.01
_diffrn_reflns_theta_full     25.01
_diffrn_measured_fraction_theta_max     0.987
_diffrn_measured_fraction_theta_full     0.987
_diffrn_reflns_limit_h_min     -11
_diffrn_reflns_limit_h_max     11
_diffrn_reflns_limit_k_min     -5
_diffrn_reflns_limit_k_max     12
_diffrn_reflns_limit_l_min     -16
_diffrn_reflns_limit_l_max     15
_diffrn_standards_number     ?
_diffrn_standards_interval_count     ?
_diffrn_standards_interval_time     ?
_diffrn_standards_decay_%     ?
_refine_special_details
;
Refinement of <i>F</i>^2^ against ALL reflections. The weighted <i>R</i>-factor
<i>wR</i> and goodness of fit <i>S</i> are based on <i>F</i>^2^, conventional
<i>R</i>-factors <i>R</i> are based on <i>F</i>, with <i>F</i> set to zero for
negative <i>F</i>^2^. The threshold expression of <i>F</i>^2^ >
\s(<i>F</i>^2^) is used only for calculating <i>R</i>-factors(gt) <i>etc</i>.
and is not relevant to the choice of reflections for refinement.
<i>R</i>-factors based on <i>F</i>^2^ are statistically about twice as large
as those based on <i>F</i>, and <i>R</i>- factors based on ALL data will be
even larger.
;
_reflns_number_total     4227
_reflns_number_gt     3634
_reflns_threshold_expression     'I>2\s(I)'
_refine_ls_structure_factor_coef     Fsqd
_refine_ls_matrix_type     full
_refine_ls_R_factor_all     0.0426
_refine_ls_R_factor_gt     0.0355
_refine_ls_wR_factor_gt     0.0936
_refine_ls_wR_factor_ref     0.1000
_refine_ls_goodness_of_fit_ref     1.059
_refine_ls_restrained_S_all     1.059
_refine_ls_number_reflns     4227
_refine_ls_number_parameters     320
_refine_ls_number_restraints     0
_refine_ls_hydrogen_treatment     constr
_refine_ls_weighting_scheme     calc
_refine_ls_weighting_details
         'calc w=1/[\s^2^(Fo^2^)+(0.0499P)^2^+0.3886P] where P=(Fo^2^+2Fc^2^)/3'
_atom_sites_solution_hydrogens     geom
_atom_sites_solution_primary     direct
_atom_sites_solution_secondary     difmap
_refine_ls_shift/su_max     0.000
_refine_ls_shift/su_mean     0.000
_refine_diff_density_max     0.203
_refine_diff_density_min     -0.229
_refine_ls_extinction_method     none
_refine_ls_extinction_coef     ?
loop_
    _atom_type_symbol
    _atom_type_description
    _atom_type_scat_dispersion_real
    _atom_type_scat_dispersion_imag
    _atom_type_scat_source
    'C' 'C' 0.0033 0.0016
                         'International Tables Vol C Tables 4.2.6.8 and 6.1.1.4'
    'H' 'H' 0.0000 0.0000
                         'International Tables Vol C Tables 4.2.6.8 and 6.1.1.4'
    'N' 'N' 0.0061 0.0033
                         'International Tables Vol C Tables 4.2.6.8 and 6.1.1.4'
    'O' 'O' 0.0106 0.0060
                         'International Tables Vol C Tables 4.2.6.8 and 6.1.1.4'
    'S' 'S' 0.1246 0.1234
                         'International Tables Vol C Tables 4.2.6.8 and 6.1.1.4'
_computing_data_collection     'APEX2 (Bruker, 2003)'
_computing_cell_refinement     'SAINT (Bruker, 2001)'
_computing_data_reduction     'SAINT (Bruker, 2001)'
_computing_structure_solution     'SHELXS-97 (Sheldrick, 2008)'
_computing_structure_refinement     'SHELXL-97 (Sheldrick, 2008)'
_computing_molecular_graphics
;
SHELXTL (Sheldrick, 2008) and DIAMOND (Brandenburg & Berndt,
1999)
;
_computing_publication_material     'SHELXTL (Sheldrick, 2008)'
loop_
    _atom_site_type_symbol
    _atom_site_label
    _atom_site_fract_x
    _atom_site_fract_y
    _atom_site_fract_z
    _atom_site_U_iso_or_equiv
    _atom_site_adp_type
    _atom_site_calc_flag
    _atom_site_refinement_flags
    _atom_site_occupancy
    _atom_site_disorder_assembly
    _atom_site_disorder_group
    S S1 0.79625(6) 0.30246(6) 0.41198(4) 0.04987(15) Uani d . 1 . .
    S S2 0.77232(6) 0.46456(5) 0.35447(3) 0.04581(14) Uani d . 1 . .
    O O2 0.87236(18) 0.12722(17) 0.49915(11) 0.0596(4) Uani d . 1 . .
    O O3 0.78833(18) 0.04135(19) 0.63321(12) 0.0653(4) Uani d . 1 . .
    O O4 0.78550(16) 0.67278(14) 0.25767(10) 0.0518(3) Uani d . 1 . .
    O O5 0.6376(2) 0.65050(16) 0.12387(11) 0.0703(5) Uani d . 1 . .
    H H5 0.6937 0.7388 0.1319 0.105 Uiso calc R 1 . .
    C C12 0.6718(2) 0.17200(19) 0.56767(12) 0.0379(4) Uani d . 1 . .
    C C13 0.6661(2) 0.26280(19) 0.50372(12) 0.0385(4) Uani d . 1 . .
    C C14 0.5566(2) 0.3168(2) 0.51215(14) 0.0450(4) Uani d . 1 . .
    H H14 0.5522 0.3773 0.4705 0.054 Uiso calc R 1 . .
    C C15 0.4543(2) 0.2822(2) 0.58140(15) 0.0516(5) Uani d . 1 . .
    H H15 0.3816 0.3192 0.5859 0.062 Uiso calc R 1 . .
    C C16 0.4590(2) 0.1929(2) 0.64402(15) 0.0523(5) Uani d . 1 . .
    H H16 0.3897 0.1693 0.6906 0.063 Uiso calc R 1 . .
    C C17 0.5674(2) 0.1390(2) 0.63682(14) 0.0452(4) Uani d . 1 . .
    H H17 0.5708 0.0791 0.6793 0.054 Uiso calc R 1 . .
    C C18 0.7866(2) 0.1099(2) 0.56449(14) 0.0435(4) Uani d . 1 . .
    C C19 0.5772(2) 0.44117(19) 0.19213(12) 0.0411(4) Uani d . 1 . .
    C C20 0.6068(2) 0.36948(19) 0.26285(12) 0.0399(4) Uani d . 1 . .
    C C21 0.5030(2) 0.2243(2) 0.26044(14) 0.0504(5) Uani d . 1 . .
    H H21 0.5192 0.1761 0.3076 0.060 Uiso calc R 1 . .
    C C22 0.3767(3) 0.1507(2) 0.18949(16) 0.0577(5) Uani d . 1 . .
    H H22 0.3083 0.0542 0.1899 0.069 Uiso calc R 1 . .
    C C23 0.3508(3) 0.2184(2) 0.11810(16) 0.0591(5) Uani d . 1 . .
    H H23 0.2675 0.1673 0.0690 0.071 Uiso calc R 1 . .
    C C24 0.4498(3) 0.3629(2) 0.12028(14) 0.0537(5) Uani d . 1 . .
    H H24 0.4314 0.4095 0.0728 0.064 Uiso calc R 1 . .
    C C25 0.6773(2) 0.5980(2) 0.19429(13) 0.0432(4) Uani d . 1 . .
    O O1 0.7722(2) -0.07506(15) 0.13515(11) 0.0708(5) Uani d . 1 . .
    N N1 1.0500(2) 0.28242(17) 0.21502(13) 0.0522(4) Uani d . 1 . .
    N N2 0.9294(2) 0.17231(17) 0.14899(12) 0.0544(4) Uani d . 1 . .
    N N3 0.95999(18) -0.01942(17) 0.33782(11) 0.0420(4) Uani d . 1 . .
    H H3A 1.0521 -0.0163 0.3517 0.063 Uiso calc R 1 . .
    H H3B 0.8939 -0.1104 0.3082 0.063 Uiso calc R 1 . .
    H H3C 0.9266 0.0071 0.3936 0.063 Uiso calc R 1 . .
    C C1 0.8789(2) 0.0433(2) 0.18279(14) 0.0479(5) Uani d . 1 . .
    C C2 0.9719(2) 0.07944(19) 0.27335(13) 0.0381(4) Uani d . 1 . .
    C C3 1.0727(2) 0.2242(2) 0.29096(14) 0.0451(4) Uani d . 1 . .
    C C4 1.1063(3) 0.4359(2) 0.2109(2) 0.0746(7) Uani d . 1 . .
    H H4A 1.0228 0.4630 0.2147 0.112 Uiso calc R 1 . .
    H H4B 1.1488 0.4519 0.1499 0.112 Uiso calc R 1 . .
    H H4C 1.1847 0.4947 0.2654 0.112 Uiso calc R 1 . .
    C C5 0.8733(2) 0.1957(2) 0.05991(14) 0.0473(5) Uani d . 1 . .
    C C6 0.9637(3) 0.2291(3) -0.01490(19) 0.0736(7) Uani d . 1 . .
    H H6 1.0623 0.2347 -0.0089 0.088 Uiso calc R 1 . .
    C C7 0.9072(4) 0.2545(3) -0.09933(19) 0.0868(9) Uani d . 1 . .
    H H7 0.9685 0.2780 -0.1501 0.104 Uiso calc R 1 . .
    C C8 0.7649(4) 0.2455(3) -0.10844(19) 0.0796(8) Uani d . 1 . .
    H H8 0.7295 0.2661 -0.1646 0.096 Uiso calc R 1 . .
    C C9 0.6711(4) 0.2065(3) -0.0363(2) 0.0816(8) Uani d . 1 . .
    H H9 0.5709 0.1966 -0.0449 0.098 Uiso calc R 1 . .
    C C10 0.7251(3) 0.1817(3) 0.04980(17) 0.0643(6) Uani d . 1 . .
    H H10 0.6623 0.1562 0.0996 0.077 Uiso calc R 1 . .
    C C11 1.1906(3) 0.3128(3) 0.37761(18) 0.0691(6) Uani d . 1 . .
    H H11A 1.2875 0.3677 0.3551 0.104 Uiso calc R 1 . .
    H H11B 1.2017 0.2486 0.4169 0.104 Uiso calc R 1 . .
    H H11C 1.1586 0.3793 0.4168 0.104 Uiso calc R 1 . .
loop_
    _atom_site_aniso_label
    _atom_site_aniso_U_11
    _atom_site_aniso_U_22
    _atom_site_aniso_U_33
    _atom_site_aniso_U_12
    _atom_site_aniso_U_13
    _atom_site_aniso_U_23
    S1 0.0581(3) 0.0600(3) 0.0518(3) 0.0376(3) 0.0180(2) 0.0287(2)
    S2 0.0526(3) 0.0423(3) 0.0456(3) 0.0208(2) 0.0031(2) 0.0176(2)
    O2 0.0725(10) 0.0751(10) 0.0613(9) 0.0521(8) 0.0246(8) 0.0331(8)
    O3 0.0657(9) 0.0869(11) 0.0742(10) 0.0483(9) 0.0208(8) 0.0522(9)
    O4 0.0579(8) 0.0390(7) 0.0534(8) 0.0144(6) -0.0025(7) 0.0175(6)
    O5 0.1014(13) 0.0418(8) 0.0523(8) 0.0151(8) -0.0180(8) 0.0205(7)
    C12 0.0403(9) 0.0369(9) 0.0357(9) 0.0164(8) -0.0008(7) 0.0082(7)
    C13 0.0435(9) 0.0384(9) 0.0352(9) 0.0197(8) 0.0010(7) 0.0081(7)
    C14 0.0530(11) 0.0489(11) 0.0423(10) 0.0299(9) 0.0030(8) 0.0128(8)
    C15 0.0510(11) 0.0622(13) 0.0517(11) 0.0343(10) 0.0082(9) 0.0115(10)
    C16 0.0507(11) 0.0627(13) 0.0483(11) 0.0273(10) 0.0135(9) 0.0159(10)
    C17 0.0496(11) 0.0457(10) 0.0424(10) 0.0204(9) 0.0045(8) 0.0158(8)
    C18 0.0467(10) 0.0448(10) 0.0442(10) 0.0230(9) 0.0022(8) 0.0148(8)
    C19 0.0538(11) 0.0369(9) 0.0336(9) 0.0197(8) 0.0073(8) 0.0099(7)
    C20 0.0527(10) 0.0356(9) 0.0341(9) 0.0210(8) 0.0085(8) 0.0092(7)
    C21 0.0682(13) 0.0366(10) 0.0459(10) 0.0204(9) 0.0075(9) 0.0143(8)
    C22 0.0692(14) 0.0354(10) 0.0555(12) 0.0116(10) 0.0069(10) 0.0074(9)
    C23 0.0633(13) 0.0485(12) 0.0496(12) 0.0130(10) -0.0064(10) 0.0035(10)
    C24 0.0676(13) 0.0500(12) 0.0406(10) 0.0222(10) -0.0005(9) 0.0134(9)
    C25 0.0579(12) 0.0404(10) 0.0343(9) 0.0219(9) 0.0082(9) 0.0136(8)
    O1 0.0899(11) 0.0384(8) 0.0604(9) 0.0052(8) -0.0302(8) 0.0196(7)
    N1 0.0551(10) 0.0353(8) 0.0576(10) 0.0109(7) -0.0019(8) 0.0138(7)
    N2 0.0644(11) 0.0375(9) 0.0512(9) 0.0111(8) -0.0097(8) 0.0177(7)
    N3 0.0460(8) 0.0442(8) 0.0392(8) 0.0217(7) 0.0008(6) 0.0134(7)
    C1 0.0586(12) 0.0371(10) 0.0438(10) 0.0152(9) -0.0030(9) 0.0153(8)
    C2 0.0412(9) 0.0383(9) 0.0375(9) 0.0188(8) 0.0030(7) 0.0110(7)
    C3 0.0457(10) 0.0430(10) 0.0463(10) 0.0194(9) 0.0020(8) 0.0096(8)
    C4 0.0852(17) 0.0384(12) 0.0888(18) 0.0133(11) 0.0020(14) 0.0231(12)
    C5 0.0616(12) 0.0379(10) 0.0455(10) 0.0216(9) 0.0034(9) 0.0175(8)
    C6 0.0665(15) 0.0874(18) 0.0727(16) 0.0297(13) 0.0191(12) 0.0403(14)
    C7 0.104(2) 0.086(2) 0.0589(15) 0.0217(17) 0.0183(15) 0.0382(14)
    C8 0.119(2) 0.0490(13) 0.0605(15) 0.0255(14) -0.0183(15) 0.0213(11)
    C9 0.094(2) 0.0870(19) 0.0804(18) 0.0587(17) -0.0129(15) 0.0139(15)
    C10 0.0746(15) 0.0760(16) 0.0574(13) 0.0460(13) 0.0114(11) 0.0161(11)
    C11 0.0650(14) 0.0538(13) 0.0676(15) 0.0113(11) -0.0175(12) 0.0049(11)
_geom_special_details
;
All e.s.d.'s (except the e.s.d. in the dihedral angle between two l.s. planes)
are estimated using the full covariance matrix. The cell e.s.d.'s are taken
into account individually in the estimation of e.s.d.'s in distances, angles
and torsion angles; correlations between e.s.d.'s in cell parameters are only
used when they are defined by crystal symmetry. An approximate (isotropic)
treatment of cell e.s.d.'s is used for estimating e.s.d.'s involving l.s.
planes.
;
loop_
    _geom_bond_atom_site_label_1
    _geom_bond_atom_site_label_2
    _geom_bond_site_symmetry_2
    _geom_bond_distance
    _geom_bond_publ_flag
    S1 C13 . 1.7901(19) ?
    S1 S2 . 2.0580(9) ?
    S2 C20 . 1.796(2) ?
    O2 C18 . 1.231(2) ?
    O3 C18 . 1.280(2) ?
    O4 C25 . 1.214(2) ?
    O5 C25 . 1.311(2) ?
    O5 H5 . 0.8200 ?
    C12 C17 . 1.390(3) ?
    C12 C13 . 1.407(2) ?
    C12 C18 . 1.496(3) ?
    C13 C14 . 1.389(3) ?
    C14 C15 . 1.379(3) ?
    C14 H14 . 0.9300 ?
    C15 C16 . 1.378(3) ?
    C15 H15 . 0.9300 ?
    C16 C17 . 1.377(3) ?
    C16 H16 . 0.9300 ?
    C17 H17 . 0.9300 ?
    C19 C24 . 1.396(3) ?
    C19 C20 . 1.410(2) ?
    C19 C25 . 1.479(3) ?
    C20 C21 . 1.393(3) ?
    C21 C22 . 1.379(3) ?
    C21 H21 . 0.9300 ?
    C22 C23 . 1.375(3) ?
    C22 H22 . 0.9300 ?
    C23 C24 . 1.376(3) ?
    C23 H23 . 0.9300 ?
    C24 H24 . 0.9300 ?
    O1 C1 . 1.260(2) ?
    N1 C3 . 1.350(2) ?
    N1 N2 . 1.387(2) ?
    N1 C4 . 1.446(3) ?
    N2 C1 . 1.376(2) ?
    N2 C5 . 1.427(2) ?
    N3 C2 . 1.435(2) ?
    N3 H3A . 0.8900 ?
    N3 H3B . 0.8900 ?
    N3 H3C . 0.8900 ?
    C1 C2 . 1.412(3) ?
    C2 C3 . 1.359(3) ?
    C3 C11 . 1.487(3) ?
    C4 H4A . 0.9600 ?
    C4 H4B . 0.9600 ?
    C4 H4C . 0.9600 ?
    C5 C6 . 1.370(3) ?
    C5 C10 . 1.377(3) ?
    C6 C7 . 1.383(4) ?
    C6 H6 . 0.9300 ?
    C7 C8 . 1.337(4) ?
    C7 H7 . 0.9300 ?
    C8 C9 . 1.365(4) ?
    C8 H8 . 0.9300 ?
    C9 C10 . 1.390(3) ?
    C9 H9 . 0.9300 ?
    C10 H10 . 0.9300 ?
    C11 H11A . 0.9600 ?
    C11 H11B . 0.9600 ?
    C11 H11C . 0.9600 ?
loop_
    _geom_angle_atom_site_label_1
    _geom_angle_atom_site_label_2
    _geom_angle_atom_site_label_3
    _geom_angle_site_symmetry_1
    _geom_angle_site_symmetry_3
    _geom_angle
    _geom_angle_publ_flag
    C13 S1 S2 . . 105.53(6) ?
    C20 S2 S1 . . 105.13(6) ?
    C25 O5 H5 . . 109.5 ?
    C17 C12 C13 . . 118.95(17) ?
    C17 C12 C18 . . 118.54(16) ?
    C13 C12 C18 . . 122.51(16) ?
    C14 C13 C12 . . 118.82(16) ?
    C14 C13 S1 . . 121.61(14) ?
    C12 C13 S1 . . 119.55(13) ?
    C15 C14 C13 . . 121.01(17) ?
    C15 C14 H14 . . 119.5 ?
    C13 C14 H14 . . 119.5 ?
    C16 C15 C14 . . 120.43(18) ?
    C16 C15 H15 . . 119.8 ?
    C14 C15 H15 . . 119.8 ?
    C17 C16 C15 . . 119.23(18) ?
    C17 C16 H16 . . 120.4 ?
    C15 C16 H16 . . 120.4 ?
    C16 C17 C12 . . 121.57(18) ?
    C16 C17 H17 . . 119.2 ?
    C12 C17 H17 . . 119.2 ?
    O2 C18 O3 . . 124.23(18) ?
    O2 C18 C12 . . 120.14(16) ?
    O3 C18 C12 . . 115.62(17) ?
    C24 C19 C20 . . 119.15(17) ?
    C24 C19 C25 . . 119.83(16) ?
    C20 C19 C25 . . 121.01(16) ?
    C21 C20 C19 . . 118.20(17) ?
    C21 C20 S2 . . 121.18(14) ?
    C19 C20 S2 . . 120.61(14) ?
    C22 C21 C20 . . 121.23(18) ?
    C22 C21 H21 . . 119.4 ?
    C20 C21 H21 . . 119.4 ?
    C23 C22 C21 . . 120.71(19) ?
    C23 C22 H22 . . 119.6 ?
    C21 C22 H22 . . 119.6 ?
    C22 C23 C24 . . 119.10(19) ?
    C22 C23 H23 . . 120.4 ?
    C24 C23 H23 . . 120.4 ?
    C23 C24 C19 . . 121.53(19) ?
    C23 C24 H24 . . 119.2 ?
    C19 C24 H24 . . 119.2 ?
    O4 C25 O5 . . 122.76(17) ?
    O4 C25 C19 . . 122.53(16) ?
    O5 C25 C19 . . 114.70(17) ?
    C3 N1 N2 . . 107.74(15) ?
    C3 N1 C4 . . 128.07(19) ?
    N2 N1 C4 . . 122.29(18) ?
    C1 N2 N1 . . 109.44(15) ?
    C1 N2 C5 . . 127.62(16) ?
    N1 N2 C5 . . 122.93(15) ?
    C2 N3 H3A . . 109.5 ?
    C2 N3 H3B . . 109.5 ?
    H3A N3 H3B . . 109.5 ?
    C2 N3 H3C . . 109.5 ?
    H3A N3 H3C . . 109.5 ?
    H3B N3 H3C . . 109.5 ?
    O1 C1 N2 . . 122.29(17) ?
    O1 C1 C2 . . 132.74(17) ?
    N2 C1 C2 . . 104.97(16) ?
    C3 C2 C1 . . 109.02(16) ?
    C3 C2 N3 . . 125.26(16) ?
    C1 C2 N3 . . 125.71(16) ?
    N1 C3 C2 . . 108.82(16) ?
    N1 C3 C11 . . 122.47(18) ?
    C2 C3 C11 . . 128.71(18) ?
    N1 C4 H4A . . 109.5 ?
    N1 C4 H4B . . 109.5 ?
    H4A C4 H4B . . 109.5 ?
    N1 C4 H4C . . 109.5 ?
    H4A C4 H4C . . 109.5 ?
    H4B C4 H4C . . 109.5 ?
    C6 C5 C10 . . 120.4(2) ?
    C6 C5 N2 . . 121.0(2) ?
    C10 C5 N2 . . 118.60(19) ?
    C5 C6 C7 . . 119.6(3) ?
    C5 C6 H6 . . 120.2 ?
    C7 C6 H6 . . 120.2 ?
    C8 C7 C6 . . 120.4(3) ?
    C8 C7 H7 . . 119.8 ?
    C6 C7 H7 . . 119.8 ?
    C7 C8 C9 . . 120.8(2) ?
    C7 C8 H8 . . 119.6 ?
    C9 C8 H8 . . 119.6 ?
    C8 C9 C10 . . 120.1(3) ?
    C8 C9 H9 . . 119.9 ?
    C10 C9 H9 . . 119.9 ?
    C5 C10 C9 . . 118.6(2) ?
    C5 C10 H10 . . 120.7 ?
    C9 C10 H10 . . 120.7 ?
    C3 C11 H11A . . 109.5 ?
    C3 C11 H11B . . 109.5 ?
    H11A C11 H11B . . 109.5 ?
    C3 C11 H11C . . 109.5 ?
    H11A C11 H11C . . 109.5 ?
    H11B C11 H11C . . 109.5 ?
loop_
    _geom_torsion_atom_site_label_1
    _geom_torsion_atom_site_label_2
    _geom_torsion_atom_site_label_3
    _geom_torsion_atom_site_label_4
    _geom_torsion_site_symmetry_1
    _geom_torsion_site_symmetry_2
    _geom_torsion_site_symmetry_3
    _geom_torsion_site_symmetry_4
    _geom_torsion
    _geom_torsion_publ_flag
    C13 S1 S2 C20 . . . . -83.01(9) ?
    C17 C12 C13 C14 . . . . 0.2(3) ?
    C18 C12 C13 C14 . . . . -179.47(17) ?
    C17 C12 C13 S1 . . . . -178.34(13) ?
    C18 C12 C13 S1 . . . . 2.0(2) ?
    S2 S1 C13 C14 . . . . 11.17(17) ?
    S2 S1 C13 C12 . . . . -170.30(13) ?
    C12 C13 C14 C15 . . . . -0.3(3) ?
    S1 C13 C14 C15 . . . . 178.23(15) ?
    C13 C14 C15 C16 . . . . 0.1(3) ?
    C14 C15 C16 C17 . . . . 0.2(3) ?
    C15 C16 C17 C12 . . . . -0.3(3) ?
    C13 C12 C17 C16 . . . . 0.0(3) ?
    C18 C12 C17 C16 . . . . 179.76(18) ?
    C17 C12 C18 O2 . . . . 174.18(18) ?
    C13 C12 C18 O2 . . . . -6.1(3) ?
    C17 C12 C18 O3 . . . . -6.3(3) ?
    C13 C12 C18 O3 . . . . 173.36(17) ?
    C24 C19 C20 C21 . . . . -2.7(3) ?
    C25 C19 C20 C21 . . . . 176.19(17) ?
    C24 C19 C20 S2 . . . . 178.30(15) ?
    C25 C19 C20 S2 . . . . -2.9(2) ?
    S1 S2 C20 C21 . . . . 16.17(17) ?
    S1 S2 C20 C19 . . . . -164.81(13) ?
    C19 C20 C21 C22 . . . . 1.6(3) ?
    S2 C20 C21 C22 . . . . -179.32(16) ?
    C20 C21 C22 C23 . . . . 0.8(3) ?
    C21 C22 C23 C24 . . . . -2.3(4) ?
    C22 C23 C24 C19 . . . . 1.2(3) ?
    C20 C19 C24 C23 . . . . 1.3(3) ?
    C25 C19 C24 C23 . . . . -177.6(2) ?
    C24 C19 C25 O4 . . . . 176.68(19) ?
    C20 C19 C25 O4 . . . . -2.2(3) ?
    C24 C19 C25 O5 . . . . -1.7(3) ?
    C20 C19 C25 O5 . . . . 179.46(17) ?
    C3 N1 N2 C1 . . . . -1.6(2) ?
    C4 N1 N2 C1 . . . . -167.0(2) ?
    C3 N1 N2 C5 . . . . 179.52(19) ?
    C4 N1 N2 C5 . . . . 14.1(3) ?
    N1 N2 C1 O1 . . . . -178.3(2) ?
    C5 N2 C1 O1 . . . . 0.6(4) ?
    N1 N2 C1 C2 . . . . 1.1(2) ?
    C5 N2 C1 C2 . . . . 179.9(2) ?
    O1 C1 C2 C3 . . . . 179.0(2) ?
    N2 C1 C2 C3 . . . . -0.2(2) ?
    O1 C1 C2 N3 . . . . -2.3(4) ?
    N2 C1 C2 N3 . . . . 178.49(17) ?
    N2 N1 C3 C2 . . . . 1.4(2) ?
    C4 N1 C3 C2 . . . . 165.8(2) ?
    N2 N1 C3 C11 . . . . -177.9(2) ?
    C4 N1 C3 C11 . . . . -13.6(3) ?
    C1 C2 C3 N1 . . . . -0.8(2) ?
    N3 C2 C3 N1 . . . . -179.45(17) ?
    C1 C2 C3 C11 . . . . 178.5(2) ?
    N3 C2 C3 C11 . . . . -0.2(3) ?
    C1 N2 C5 C6 . . . . -113.0(3) ?
    N1 N2 C5 C6 . . . . 65.7(3) ?
    C1 N2 C5 C10 . . . . 66.0(3) ?
    N1 N2 C5 C10 . . . . -115.3(2) ?
    C10 C5 C6 C7 . . . . 2.5(4) ?
    N2 C5 C6 C7 . . . . -178.5(2) ?
    C5 C6 C7 C8 . . . . -0.5(4) ?
    C6 C7 C8 C9 . . . . -2.2(4) ?
    C7 C8 C9 C10 . . . . 2.8(4) ?
    C6 C5 C10 C9 . . . . -1.9(4) ?
    N2 C5 C10 C9 . . . . 179.1(2) ?
    C8 C9 C10 C5 . . . . -0.7(4) ?
loop_
    _geom_hbond_atom_site_label_D
    _geom_hbond_atom_site_label_H
    _geom_hbond_atom_site_label_A
    _geom_hbond_site_symmetry_A
    _geom_hbond_distance_DH
    _geom_hbond_distance_HA
    _geom_hbond_distance_DA
    _geom_hbond_angle_DHA
    O5 H5 O1 1_565 0.82 1.72 2.527(2) 165.9
    N3 H3A O3 2_756 0.89 1.68 2.561(2) 169.9
    N3 H3B O4 1_545 0.89 2.00 2.865(2) 165.3
    N3 H3C O2 . 0.89 1.98 2.834(2) 160.5
data_global
_journal_date_recd_electronic     2009-09-03
_journal_date_accepted     2009-09-12
_journal_name_full     'Acta Crystallographica, Section E'
_journal_year     2009
_journal_volume     65
_journal_issue     11
_journal_page_first     o2691
_journal_page_last     o2692
_journal_paper_category     QO
_journal_coeditor_code     LH2900
_publ_contact_author_name     'Jian-Zhong Huo'
_publ_contact_author_address
;
College of Chemistry and Life Science
Tianjin Key Laboratory of Structure and Performance for Functional Molecule
Tianjin Normal University
Tianjin 300387
People's Republic of China
;
_publ_contact_author_email     luckyms@126.com
_publ_contact_author_fax     '86-022-23766556'
_publ_contact_author_phone     '86-022-23766556'
_publ_section_title
;
2-[(2-Carboxyphenyl)disulfanyl]benzoate
(1,5-dimethyl-3-oxo-2-phenyl-2,3-dihydro-1<i>H</i>-pyrazol-4-yl)ammonium
;
loop_
    _publ_author_name
    _publ_author_footnote
    _publ_author_address
    'Huo, Jian-Zhong' .
;
College of Chemistry and Life Science
Tianjin Key Laboratory of Structure and Performance of Functional Molecules
Tianjin Normal University
Tianjin 300387
People's Republic of China
;
_publ_section_synopsis     .
