# Supplementary material for: 2-[(2-Carboxyphenyl)disulfanyl]benzoate (1,5-dimethyl-3-oxo-2-phenyl-2,3-di­hydro-1H-pyrazol-4-yl)ammonium
Source: Acta Crystallogr Sect E Struct Rep Online. 2009 Oct 10;65(Pt 11):o2691–2. doi: 10.1107/S1600536809036952 (PMC2971238; doi:10.1107/S1600536809036952)
Supplement: Supplementary file 2 [file e-65-o2691-Isup2.hkl]

# 
# h,k,l, Fc-squared, Fo-squared, sigma(Fo-squared) and status flag 
# 
data_I
_shelx_title ' 81013C in P-1' 
_shelx_refln_list_code          4 
_shelx_F_calc_maximum      154.55 
_exptl_crystal_F_000       532.00 
_reflns_d_resolution_high  0.8406 
 
loop_ 
 _symmetry_equiv_pos_as_xyz 
 'x, y, z' 
 '-x, -y, -z' 
 
_cell_length_a     9.6612 
_cell_length_b    10.2833 
_cell_length_c    13.8288 
_cell_angle_alpha  99.872 
_cell_angle_beta   91.929 
_cell_angle_gamma 115.244 
 
_shelx_F_squared_multiplier     1.000 
 
loop_ 
 _refln_index_h 
 _refln_index_k 
 _refln_index_l 
 _refln_F_squared_calc 
 _refln_F_squared_meas 
 _refln_F_squared_sigma 
 _refln_observed_status 
   1   0   0      157.92      163.14      2.31 o 
   2   0   0      960.73      978.08     14.95 o 
   3   0   0      432.79      442.94      4.51 o 
   4   0   0      215.01      197.22      5.38 o 
   5   0   0      670.87      627.85      6.65 o 
   6   0   0      134.14      145.41      2.69 o 
   7   0   0      595.09      590.84      6.97 o 
   8   0   0       89.12       84.44      2.39 o 
   9   0   0      229.19      243.29      6.38 o 
  10   0   0        1.18        2.57      1.56 o 
 -10   1   0       94.46      102.16      4.29 o 
  -9   1   0        0.04        0.33      0.87 o 
  -8   1   0        4.82        8.62      1.08 o 
  -7   1   0       42.12       44.84      1.58 o 
  -6   1   0       42.50       45.57      1.48 o 
  -5   1   0      207.13      197.77      2.91 o 
  -4   1   0        0.05        0.07      0.33 o 
  -3   1   0      601.03      529.97      5.15 o 
  -2   1   0       34.61       41.63      0.82 o 
  -1   1   0        6.73        5.89      0.40 o 
   0   1   0      215.53      219.65      3.03 o 
   1   1   0     8369.91     8011.25     91.81 o 
   2   1   0     2106.04     1963.97     22.78 o 
   3   1   0        0.01        0.41      0.89 o 
   4   1   0       24.61       18.61      0.88 o 
   5   1   0      116.55      121.22      3.08 o 
   6   1   0       29.17       29.47      1.51 o 
   7   1   0        7.87       11.43      2.15 o 
   8   1   0        0.64        1.75      1.04 o 
   9   1   0       45.45       49.61      3.10 o 
 -11   2   0       23.36       33.07      2.97 o 
 -10   2   0       12.80       13.96      2.09 o 
  -9   2   0        0.16        0.99      0.85 o 
  -8   2   0      136.42      138.68      2.94 o 
  -7   2   0        0.11        0.49      0.61 o 
  -6   2   0        1.38        0.58      1.02 o 
  -5   2   0      631.56      661.56      7.21 o 
  -4   2   0      190.12      203.23      2.73 o 
  -3   2   0     1043.37     1101.06     14.11 o 
  -2   2   0     2260.58     2495.94     28.98 o 
  -1   2   0      204.88      210.24      2.18 o 
   0   2   0     8430.82     8524.06     97.52 o 
   1   2   0     4087.25     3827.91     44.53 o 
   2   2   0       13.18       18.23      0.95 o 
   3   2   0      118.49      121.67      2.79 o 
   4   2   0      591.99      616.33      6.59 o 
   5   2   0       12.72       14.60      1.02 o 
   6   2   0      297.37      300.16      4.46 o 
   7   2   0      134.85      135.55      3.02 o 
   8   2   0       59.84       68.30      3.34 o 
   9   2   0        3.18        3.78      1.74 o 
 -11   3   0        6.08        6.20      1.76 o 
 -10   3   0        7.27        6.38      1.30 o 
  -9   3   0       18.82       19.43      2.30 o 
  -8   3   0      156.77      150.90      3.10 o 
  -7   3   0        2.46        2.02      0.71 o 
  -6   3   0        3.04        4.23      0.71 o 
  -5   3   0      319.32      344.17      5.50 o 
  -4   3   0     1422.59     1522.42     12.75 o 
  -3   3   0     1174.09     1356.80     16.43 o 
  -2   3   0      135.07      192.37      2.25 o 
  -1   3   0      266.78      271.27      2.92 o 
   0   3   0        3.13        5.92      0.62 o 
   1   3   0        5.16        7.41      0.77 o 
   2   3   0        0.67       -0.40      0.53 o 
   3   3   0        5.62        7.89      0.95 o 
   4   3   0       40.45       38.28      1.87 o 
   5   3   0      617.46      620.26      7.15 o 
   6   3   0       76.09       79.19      2.30 o 
   7   3   0        9.94       10.63      1.22 o 
   8   3   0       10.30        8.97      1.98 o 
 -11   4   0       63.31       74.76      3.85 o 
 -10   4   0        0.11       -1.35      1.28 o 
  -9   4   0       43.57       46.02      2.01 o 
  -8   4   0        0.35        3.00      0.94 o 
  -7   4   0      548.63      511.10      8.69 o 
  -6   4   0        2.42        3.14      0.84 o 
  -5   4   0      117.30       78.77      3.19 o 
  -4   4   0     2024.26     2013.19     17.62 o 
  -3   4   0      137.66      138.85      2.00 o 
  -2   4   0       46.00       58.36      1.24 o 
  -1   4   0     3256.42     3322.10     52.98 o 
   0   4   0      221.74      206.92      3.63 o 
   1   4   0       83.54       84.55      2.22 o 
   2   4   0        6.22        5.43      0.90 o 
   3   4   0       38.14       35.54      1.76 o 
   4   4   0      136.62      129.41      3.58 o 
   5   4   0      157.14      138.09      2.47 o 
   6   4   0       12.81       13.07      1.45 o 
   7   4   0       15.75       16.78      2.09 o 
 -11   5   0        4.94        2.15      1.54 o 
 -10   5   0      129.59      131.17      4.66 o 
  -9   5   0      180.27      169.76      4.99 o 
  -8   5   0      206.75      189.73      4.99 o 
  -7   5   0      230.80      228.54      5.21 o 
  -6   5   0      172.40      166.30      2.54 o 
  -5   5   0     1916.23     1912.50     24.72 o 
  -4   5   0       12.47       12.08      0.75 o 
  -3   5   0     4019.20     3967.42     31.95 o 
  -2   5   0     1612.52     1667.12     15.15 o 
  -1   5   0     1321.83     1428.25     12.57 o 
   0   5   0       53.44       47.99      1.39 o 
   1   5   0       46.25       31.99      1.67 o 
   2   5   0      265.97      265.61      5.12 o 
   3   5   0       23.10       27.62      1.62 o 
   4   5   0      484.80      471.45      4.83 o 
   5   5   0      248.68      246.34      3.45 o 
   6   5   0       51.69       56.40      3.45 o 
 -11   6   0        0.89        2.73      1.50 o 
 -10   6   0       65.44       67.24      3.41 o 
  -9   6   0        7.99        7.94      1.54 o 
  -8   6   0      292.30      290.79      6.49 o 
  -7   6   0        0.02       -0.48      0.81 o 
  -6   6   0       51.94       52.46      1.54 o 
  -5   6   0      576.30      576.52      6.11 o 
  -4   6   0      619.88      681.09      6.93 o 
  -3   6   0      412.29      432.27      4.93 o 
  -2   6   0      120.04      136.10      2.40 o 
  -1   6   0      158.80      161.53      2.71 o 
   0   6   0       87.77       89.11      2.09 o 
   1   6   0      533.95      566.50      7.25 o 
   2   6   0        0.45        0.46      0.79 o 
   3   6   0       44.22       55.19      1.91 o 
   4   6   0       46.92       54.99      2.07 o 
   5   6   0        3.67        4.55      1.61 o 
 -11   7   0        0.37       -1.36      1.52 o 
 -10   7   0       11.76       12.23      1.87 o 
  -9   7   0      135.66      120.90      4.29 o 
  -8   7   0        2.65        5.83      1.23 o 
  -7   7   0        7.99        9.39      1.45 o 
  -6   7   0       20.38       15.13      2.08 o 
  -5   7   0        7.96        8.28      0.84 o 
  -4   7   0        1.91        1.33      0.57 o 
  -3   7   0       17.85       12.96      2.48 o 
  -2   7   0       14.01       17.35      1.06 o 
  -1   7   0       61.46       60.80      1.75 o 
   0   7   0        0.52        0.35      0.75 o 
   1   7   0      237.86      247.37      3.97 o 
   2   7   0       10.61        7.50      1.13 o 
   3   7   0       22.61       26.18      1.63 o 
   4   7   0        5.23        1.30      1.52 o 
   5   7   0       11.22       11.35      2.11 o 
 -11   8   0        1.52        2.44      1.52 o 
 -10   8   0        0.30        0.18      1.17 o 
  -9   8   0        1.54       -0.29      1.10 o 
  -8   8   0      175.09      169.67      4.95 o 
  -7   8   0       37.93       42.59      2.40 o 
  -6   8   0       21.12       20.42      1.20 o 
  -5   8   0        7.09        5.02      0.81 o 
  -4   8   0       53.44       50.16      1.72 o 
  -3   8   0      107.20      106.25      2.42 o 
  -2   8   0      115.32      114.74      3.31 o 
  -1   8   0       53.58       56.38      1.90 o 
   0   8   0      188.46      197.22      3.62 o 
   1   8   0       22.02       19.94      1.44 o 
   2   8   0       28.98       30.74      2.70 o 
   3   8   0       70.21       67.07      3.58 o 
   4   8   0        3.13        2.95      1.67 o 
 -10   9   0        9.08       13.90      2.15 o 
  -9   9   0        3.19        5.87      1.63 o 
  -8   9   0       83.30       76.35      3.52 o 
  -7   9   0       47.50       46.71      2.62 o 
  -6   9   0        0.63        0.29      0.73 o 
  -5   9   0        2.41        2.95      1.30 o 
  -4   9   0       49.71       54.99      3.49 o 
  -3   9   0        1.48        0.32      0.81 o 
  -2   9   0        6.53        5.42      1.00 o 
  -1   9   0       55.12       54.46      2.02 o 
   0   9   0       12.86       12.56      2.00 o 
   1   9   0       30.38       30.39      2.68 o 
   2   9   0        0.04        0.53      1.43 o 
   3   9   0       89.66      103.11      4.68 o 
  -9  10   0        0.11       -0.55      1.28 o 
  -8  10   0       71.83       75.40      3.65 o 
  -7  10   0       17.44       18.85      2.13 o 
  -6  10   0      341.27      348.05      7.43 o 
  -5  10   0        0.55       -0.34      0.96 o 
  -4  10   0      209.41      205.62      3.87 o 
  -3  10   0       42.32       47.73      2.04 o 
  -2  10   0        2.48        3.85      1.05 o 
  -1  10   0      123.20      119.03      4.82 o 
   0  10   0       12.03       15.28      2.26 o 
   1  10   0        6.28        5.81      1.89 o 
  -8  11   0       91.32       93.76      4.18 o 
  -7  11   0       67.32       66.58      3.54 o 
  -6  11   0      100.15       99.59      2.86 o 
  -5  11   0       14.06       15.47      1.50 o 
  -4  11   0      155.95      161.28      3.64 o 
  -3  11   0      176.34      174.79      5.92 o 
  -2  11   0       18.48       27.07      2.86 o 
  -1  11   0       40.02       38.86      3.30 o 
  -5  12   0        8.50        7.23      1.89 o 
   5 -12   1        1.03       -1.94      1.58 o 
   6 -12   1       34.70       37.38      2.86 o 
   1 -11   1       44.82       49.67      3.56 o 
   2 -11   1       13.47       12.14      2.22 o 
   3 -11   1      168.37      180.53      6.00 o 
   4 -11   1       50.83       52.38      3.30 o 
   5 -11   1      242.08      238.64      9.77 o 
   6 -11   1       45.01       47.04      2.51 o 
   7 -11   1       73.55       73.18      3.54 o 
   8 -11   1       12.30       11.21      2.00 o 
  -1 -10   1        0.27       -0.77      1.43 o 
   0 -10   1       79.38       88.00      4.31 o 
   1 -10   1       51.09       50.20      3.14 o 
   2 -10   1        4.62        3.72      1.63 o 
   3 -10   1       60.12       77.20      2.39 o 
   4 -10   1      164.60      174.51      3.54 o 
   5 -10   1      332.26      336.20      5.10 o 
   6 -10   1        5.38        5.69      1.57 o 
   7 -10   1       96.75       98.67      3.87 o 
   8 -10   1       11.70       13.94      1.98 o 
   9 -10   1        8.75        7.41      1.87 o 
  -3  -9   1        6.55        7.04      1.91 o 
  -2  -9   1        2.26        3.54      1.54 o 
  -1  -9   1      181.39      170.70      5.59 o 
   0  -9   1        0.00        1.83      1.32 o 
   1  -9   1      107.49      106.76      4.16 o 
   2  -9   1      177.66      176.87      3.35 o 
   3  -9   1       13.92       18.71      1.25 o 
   4  -9   1       51.49       48.04      1.79 o 
   5  -9   1        1.53        1.63      0.82 o 
   6  -9   1        2.01        4.10      0.88 o 
   7  -9   1       44.08       47.17      2.66 o 
   8  -9   1        4.69        4.13      1.43 o 
   9  -9   1      141.07      141.08      4.73 o 
  10  -9   1        7.62        7.74      1.87 o 
  -4  -8   1       53.23       59.35      3.56 o 
  -3  -8   1       24.30       26.01      2.48 o 
  -2  -8   1        1.23        2.09      1.41 o 
  -1  -8   1      111.83      109.27      4.20 o 
   0  -8   1       15.50       18.28      1.28 o 
   1  -8   1      180.69      204.00      3.45 o 
   2  -8   1      113.48      122.05      2.56 o 
   3  -8   1        0.46        1.46      0.67 o 
   4  -8   1      243.46      255.70      3.84 o 
   5  -8   1       39.93       39.20      1.48 o 
   6  -8   1        1.61        0.04      1.35 o 
   7  -8   1        9.58       10.55      1.43 o 
   8  -8   1        6.45        3.50      1.32 o 
   9  -8   1       24.35       24.54      2.20 o 
  10  -8   1       11.72        7.34      1.78 o 
  11  -8   1       35.95       42.35      3.03 o 
  -5  -7   1       17.72       21.48      2.37 o 
  -4  -7   1       17.96       19.20      2.24 o 
  -3  -7   1       46.37       44.26      2.90 o 
  -2  -7   1       17.20       20.15      1.35 o 
  -1  -7   1       54.38       55.48      1.84 o 
   0  -7   1      109.82      121.29      2.50 o 
   1  -7   1       72.41       76.21      1.88 o 
   2  -7   1       39.87       43.82      1.65 o 
   3  -7   1      536.91      529.38      5.91 o 
   4  -7   1      154.29      145.07      3.19 o 
   5  -7   1       44.19       48.34      1.50 o 
   6  -7   1        0.03        0.56      0.60 o 
   7  -7   1       48.31       41.63      2.29 o 
   8  -7   1       68.74       82.13      3.34 o 
   9  -7   1      149.32      130.44      4.40 o 
  10  -7   1       18.39       21.02      2.29 o 
  11  -7   1        2.37        1.94      1.63 o 
  -6  -6   1        2.74        0.04      1.78 o 
  -5  -6   1       77.46       89.12      3.63 o 
  -4  -6   1      254.50      254.00      6.11 o 
  -3  -6   1        0.10        0.89      1.67 o 
  -2  -6   1      354.22      347.16      4.64 o 
  -1  -6   1        1.10        1.96      0.70 o 
   0  -6   1      795.91      826.64      8.24 o 
   1  -6   1      751.59      775.21      7.69 o 
   2  -6   1      446.30      496.16      5.39 o 
   3  -6   1      229.40      220.49      3.63 o 
   4  -6   1      285.91      285.50      4.06 o 
   5  -6   1      674.66      682.99      6.98 o 
   6  -6   1       69.74       74.25      1.78 o 
   7  -6   1      160.94      146.85      4.09 o 
   8  -6   1       87.89       80.81      3.19 o 
   9  -6   1      131.63      142.47      4.60 o 
  10  -6   1      135.08      126.97      4.68 o 
  11  -6   1        9.72        7.43      1.76 o 
  -6  -5   1        2.29        1.80      1.58 o 
  -5  -5   1       22.60       18.76      1.12 o 
  -4  -5   1       21.04       22.73      1.37 o 
  -3  -5   1      113.71      103.11      2.39 o 
  -2  -5   1      181.48      178.03      3.23 o 
  -1  -5   1      130.11      132.09      2.29 o 
   0  -5   1     3799.29     4160.24     33.60 o 
   1  -5   1       81.42       69.85      2.39 o 
   2  -5   1      350.69      305.69      3.59 o 
   3  -5   1      865.85      827.98      7.74 o 
   4  -5   1      239.17      244.34      3.11 o 
   5  -5   1       74.92       72.12      1.59 o 
   6  -5   1        1.57       12.36      1.25 o 
   7  -5   1       59.42       55.17      2.46 o 
   8  -5   1        5.91        5.08      1.28 o 
   9  -5   1      319.32      290.39      6.86 o 
  10  -5   1        1.64       -0.22      1.45 o 
  11  -5   1       31.58       36.81      3.06 o 
  -7  -4   1       59.78       57.37      3.36 o 
  -6  -4   1       95.53      101.18      2.70 o 
  -5  -4   1      196.09      186.68      2.73 o 
  -4  -4   1       74.26       68.71      1.78 o 
  -3  -4   1       56.51       56.73      1.52 o 
  -2  -4   1      133.72      122.92      2.12 o 
  -1  -4   1        8.50       24.79      0.92 o 
   0  -4   1     1406.37     1625.66     22.47 o 
   1  -4   1     1327.47     1299.27     11.12 o 
   2  -4   1      707.74      767.56      7.00 o 
   3  -4   1        2.08        1.11      0.67 o 
   4  -4   1     3176.39     3312.03     26.73 o 
   5  -4   1       14.21       26.68      0.94 o 
   6  -4   1      290.43      272.47      3.30 o 
   7  -4   1      807.68      791.49     11.96 o 
   8  -4   1       56.36       65.77      2.95 o 
   9  -4   1       39.10       39.10      2.55 o 
  10  -4   1       26.53       26.34      2.46 o 
  11  -4   1       24.99       24.12      2.51 o 
  -8  -3   1       56.68       58.53      2.34 o 
  -7  -3   1       88.59       84.12      2.54 o 
  -6  -3   1      132.03      150.19      3.12 o 
  -5  -3   1        7.86        8.91      0.72 o 
  -4  -3   1        3.34        4.16      0.51 o 
  -3  -3   1       28.61       26.46      0.98 o 
  -2  -3   1       60.74       55.43      6.06 o 
  -1  -3   1     4368.63     4679.51     40.56 o 
   0  -3   1      716.75      687.22      6.17 o 
   1  -3   1     2002.01     2258.84     19.61 o 
   2  -3   1      407.83      472.72      4.46 o 
   3  -3   1      183.76      228.93      2.61 o 
   4  -3   1      564.15      564.59      5.36 o 
   5  -3   1       64.49       46.56      1.32 o 
   6  -3   1       10.22        8.05      0.82 o 
   7  -3   1      170.20      163.01      3.03 o 
   8  -3   1      189.05      173.93      3.35 o 
   9  -3   1       73.82       72.35      3.27 o 
  10  -3   1        1.60        1.94      1.34 o 
  11  -3   1        0.14       -2.13      1.52 o 
  -9  -2   1        4.38        7.70      1.83 o 
  -8  -2   1       33.48       36.44      1.92 o 
  -7  -2   1       13.88       16.25      1.43 o 
  -6  -2   1       51.05       51.15      1.77 o 
  -5  -2   1      198.92      199.48      2.49 o 
  -4  -2   1      719.08      712.95      5.83 o 
  -3  -2   1        9.27       11.05      0.65 o 
  -2  -2   1        5.07        1.07      0.33 o 
  -1  -2   1     1806.14     1893.34     28.41 o 
   0  -2   1     2113.62     2108.62     16.99 o 
   1  -2   1      180.55      159.48      1.73 o 
   2  -2   1     1019.01     1127.48      9.39 o 
   3  -2   1       86.77      103.13      1.43 o 
   4  -2   1        0.47        0.47      0.29 o 
   5  -2   1      167.81      202.23      3.16 o 
   6  -2   1      845.96      869.35      8.78 o 
   7  -2   1        5.98        6.81      0.88 o 
   8  -2   1        1.91        4.65      0.91 o 
   9  -2   1       14.55       20.63      2.15 o 
  10  -2   1       47.16       40.97      2.84 o 
  -9  -1   1       29.19       30.30      1.85 o 
  -8  -1   1       11.60        8.85      1.23 o 
  -7  -1   1      365.11      342.92      6.00 o 
  -6  -1   1       27.26       28.41      1.34 o 
  -5  -1   1      169.27      140.46      1.89 o 
  -4  -1   1        0.97        3.31      0.81 o 
  -3  -1   1      599.48      555.12      5.58 o 
  -2  -1   1      409.96      362.30      2.94 o 
  -1  -1   1     1392.96     1345.76     15.85 o 
   1  -1   1      586.83      597.76      7.19 o 
   2  -1   1      429.86      419.12      5.59 o 
   3  -1   1       98.72      109.94      1.62 o 
   4  -1   1      242.55      272.88      2.51 o 
   5  -1   1       41.42       37.50      2.29 o 
   6  -1   1       69.26       78.65      2.11 o 
   7  -1   1        7.09        8.13      0.88 o 
   8  -1   1        9.22       11.15      1.09 o 
   9  -1   1       11.59       11.19      1.89 o 
  10  -1   1       18.71       20.10      2.40 o 
 -10   0   1       50.88       51.46      3.28 o 
  -9   0   1      161.30      176.30      3.78 o 
  -8   0   1      138.19      130.10      4.24 o 
  -7   0   1      121.46      113.62      2.58 o 
  -6   0   1      172.85      172.21      2.97 o 
  -5   0   1     1450.25     1375.95     12.72 o 
  -4   0   1       11.73        6.06      0.57 o 
  -3   0   1     5040.94     4945.24     81.70 o 
  -2   0   1      738.45      793.17      7.06 o 
  -1   0   1      696.73      752.17      8.95 o 
   0   0   1      944.83      896.12     11.24 o 
   1   0   1     2795.43     2842.81     33.42 o 
   2   0   1      369.67      389.92      5.53 o 
   3   0   1     1145.91     1151.43     10.93 o 
   4   0   1     1388.11     1399.03     12.51 o 
   5   0   1      128.98      123.46      2.24 o 
   6   0   1       57.03       47.19      2.58 o 
   7   0   1       44.73       39.30      1.57 o 
   8   0   1       30.43       33.56      2.42 o 
   9   0   1       40.32       43.69      2.84 o 
  10   0   1       17.33       17.94      2.31 o 
 -10   1   1       42.98       40.95      2.10 o 
  -9   1   1        3.37        5.18      1.13 o 
  -8   1   1      255.55      244.86     12.59 o 
  -7   1   1        0.12        0.85      0.86 o 
  -6   1   1      534.80      551.88      6.27 o 
  -5   1   1       84.89      106.41      2.03 o 
  -4   1   1      890.70      910.09      8.56 o 
  -3   1   1     2413.46     2302.62     19.36 o 
  -2   1   1    20130.92    17782.14    738.12 o 
  -1   1   1     1760.51     1915.24     22.98 o 
   0   1   1     1497.32     1448.34     17.00 o 
   1   1   1     7792.93     7347.67     84.07 o 
   2   1   1      233.10      243.75      3.98 o 
   3   1   1      874.19      841.86      7.92 o 
   4   1   1     2658.93     2739.35     23.37 o 
   5   1   1      204.08      219.08      3.45 o 
   6   1   1      474.38      455.94      5.64 o 
   7   1   1        8.37        7.55      1.02 o 
   8   1   1      234.40      243.20      6.20 o 
   9   1   1      140.94      136.20      4.99 o 
 -11   2   1       21.09       21.46      2.55 o 
 -10   2   1        0.25        0.88      1.01 o 
  -9   2   1       21.83       21.25      1.50 o 
  -8   2   1      241.93      225.60      7.00 o 
  -7   2   1        4.98        5.55      1.28 o 
  -6   2   1      202.34      199.95      3.17 o 
  -5   2   1        0.08        1.80      0.51 o 
  -4   2   1      800.62      813.28      7.83 o 
  -3   2   1     6794.43     6526.04     75.46 o 
  -2   2   1        4.63        9.13      0.73 o 
  -1   2   1     7492.46     6840.81     79.23 o 
   0   2   1        0.50        0.86      0.42 o 
   1   2   1      275.30      355.66      5.12 o 
   2   2   1       32.43       38.06      1.45 o 
   3   2   1      600.31      518.60      7.70 o 
   4   2   1      461.53      516.88      5.78 o 
   5   2   1      739.98      697.13      7.57 o 
   6   2   1       34.03       34.17      1.57 o 
   7   2   1       12.42       14.03      1.87 o 
   8   2   1       66.35       63.02      3.34 o 
   9   2   1       47.46       48.42      3.28 o 
 -11   3   1       17.31       19.69      1.74 o 
 -10   3   1        0.58        1.29      0.94 o 
  -9   3   1       34.99       30.26      1.64 o 
  -8   3   1       10.90        9.39      2.25 o 
  -7   3   1      220.59      204.38      4.16 o 
  -6   3   1       40.16       45.40      1.51 o 
  -5   3   1      467.59      441.00      6.93 o 
  -4   3   1      249.59      298.85      2.76 o 
  -3   3   1       80.03       67.18      1.21 o 
  -2   3   1      970.61      974.58     12.12 o 
  -1   3   1      136.40      165.01      2.95 o 
   0   3   1      642.04      639.39      8.44 o 
   1   3   1      601.61      615.75      8.47 o 
   2   3   1      816.41      857.99     11.37 o 
   3   3   1      143.08      134.88      3.32 o 
   4   3   1      103.15      112.01      3.25 o 
   5   3   1      653.14      627.88      7.26 o 
   6   3   1       69.01       67.79      2.16 o 
   7   3   1        5.44        3.69      1.41 o 
   8   3   1        1.04        0.88      1.52 o 
 -11   4   1        0.00       -0.11      1.14 o 
 -10   4   1       18.30       18.47      2.02 o 
  -9   4   1       56.08       50.88      2.06 o 
  -8   4   1      113.53      109.35      2.68 o 
  -7   4   1       25.10       13.40      1.11 o 
  -6   4   1       15.37       24.85      1.63 o 
  -5   4   1        3.61       -0.25      0.40 o 
  -4   4   1        5.23        6.36      1.78 o 
  -3   4   1      123.17      146.53      2.13 o 
  -2   4   1        0.12       -0.02      0.44 o 
  -1   4   1     2249.92     2318.88     27.14 o 
   0   4   1      972.15     1028.58     13.13 o 
   1   4   1      187.25      211.76      4.11 o 
   2   4   1      119.13      143.70      3.47 o 
   3   4   1      173.44      179.50      4.13 o 
   4   4   1       59.76       60.30      2.62 o 
   5   4   1        1.68        1.21      0.88 o 
   6   4   1      152.54      156.70      4.73 o 
   7   4   1       16.35       17.50      2.13 o 
 -11   5   1       25.92       33.73      2.86 o 
 -10   5   1       38.68       43.85      2.92 o 
  -9   5   1        0.10       -1.23      0.99 o 
  -8   5   1      459.07      465.23      8.66 o 
  -7   5   1       49.16       45.06      2.29 o 
  -6   5   1      694.16      713.21     10.80 o 
  -5   5   1      208.18      185.36      2.68 o 
  -4   5   1      165.01      169.05      2.52 o 
  -3   5   1     3941.33     4083.27     32.97 o 
  -2   5   1       20.02       22.80      1.32 o 
  -1   5   1      129.47      106.39      2.70 o 
   0   5   1      468.98      438.10      6.88 o 
   1   5   1      161.57      170.70      3.87 o 
   2   5   1      387.95      380.88      6.75 o 
   3   5   1      451.31      440.71      7.87 o 
   4   5   1        6.32        3.43      1.36 o 
   5   5   1        7.94        6.95      1.48 o 
   6   5   1       33.15       32.90      2.59 o 
 -11   6   1       51.12       56.43      3.50 o 
 -10   6   1       26.09       24.94      2.35 o 
  -9   6   1       17.69       20.12      2.05 o 
  -8   6   1      140.75      129.39      4.20 o 
  -7   6   1       20.49       18.78      1.72 o 
  -6   6   1      186.37      192.46      3.52 o 
  -5   6   1        1.86        3.33      1.02 o 
  -4   6   1       81.60       79.73      1.83 o 
  -3   6   1      126.66      126.86      2.36 o 
  -1   6   1      656.34      592.55      8.91 o 
   0   6   1        3.80        5.65      1.14 o 
   1   6   1      810.93      843.19     12.18 o 
   2   6   1      167.78      152.67      4.18 o 
   3   6   1        4.52        6.62      1.43 o 
   4   6   1        2.53        3.29      2.69 o 
   5   6   1       82.10       78.41      2.64 o 
 -11   7   1       25.18       24.23      2.51 o 
 -10   7   1        1.58        2.46      1.34 o 
  -9   7   1      161.97      138.51      4.57 o 
  -8   7   1        0.75        1.80      1.25 o 
  -7   7   1        0.03        0.77      0.99 o 
  -6   7   1      254.95      252.87      4.88 o 
  -5   7   1        6.90        7.28      2.05 o 
  -4   7   1       63.10       63.34      2.26 o 
  -3   7   1       19.49       22.11      1.20 o 
  -2   7   1      447.91      467.71      6.34 o 
  -1   7   1       35.01       39.04      1.57 o 
   0   7   1      943.33      991.79     24.41 o 
   1   7   1      112.92      117.76      2.76 o 
   2   7   1      209.58      196.23      6.59 o 
   3   7   1       72.68       74.10      2.48 o 
   4   7   1        7.81       12.25      2.07 o 
   5   7   1       17.01       14.40      2.26 o 
 -11   8   1        1.04        0.31      1.58 o 
 -10   8   1       19.80       22.76      2.33 o 
  -9   8   1        0.09        1.30      1.32 o 
  -8   8   1      151.88      148.72      4.68 o 
  -7   8   1       10.25       13.35      1.72 o 
  -6   8   1        9.36        9.58      1.17 o 
  -5   8   1      193.51      196.10      4.75 o 
  -4   8   1      147.62      142.77      2.84 o 
  -3   8   1       42.88       43.19      1.65 o 
  -2   8   1        9.70        9.63      1.04 o 
  -1   8   1        0.26        1.74      0.93 o 
   0   8   1       42.90       39.20      1.78 o 
   1   8   1      117.80      119.08      3.01 o 
   2   8   1        4.80       11.62      1.94 o 
   3   8   1        3.34        3.32      1.65 o 
   4   8   1       56.73       66.21      3.78 o 
 -10   9   1        0.01       -0.37      1.45 o 
  -9   9   1       18.51       17.00      2.07 o 
  -8   9   1       91.16       82.00      3.58 o 
  -7   9   1       24.12       20.71      1.98 o 
  -6   9   1        8.77        5.98      0.99 o 
  -5   9   1       19.04       17.30      1.29 o 
  -4   9   1        5.48        5.24      0.99 o 
  -3   9   1      226.21      228.01      4.00 o 
  -2   9   1       30.01       26.60      1.55 o 
  -1   9   1       16.25       15.01      1.51 o 
   0   9   1        7.10       10.22      1.63 o 
   1   9   1        0.39       -0.35      1.41 o 
   2   9   1       19.32       20.85      2.48 o 
  -9  10   1        4.54        4.33      1.56 o 
  -8  10   1       50.91       55.06      3.25 o 
  -7  10   1       30.58       30.06      2.42 o 
  -6  10   1       71.92       69.32      2.34 o 
  -5  10   1        3.31        3.03      0.97 o 
  -4  10   1        0.01       -0.31      0.89 o 
  -3  10   1      143.68      146.61      3.36 o 
  -2  10   1        2.12        3.06      2.10 o 
  -1  10   1        1.74        2.11      1.08 o 
   0  10   1        1.49       -0.81      1.39 o 
   1  10   1       34.71       35.16      3.14 o 
  -8  11   1       40.19       42.53      3.12 o 
  -7  11   1       86.00       80.57      3.89 o 
  -6  11   1        0.01        1.96      1.07 o 
  -5  11   1       12.29       13.06      1.46 o 
  -4  11   1       53.54       50.21      6.79 o 
  -3  11   1       65.73       70.27      2.65 o 
  -2  11   1      232.61      242.68      7.21 o 
  -1  11   1        0.44        0.22      1.67 o 
   3 -12   2       35.21       37.43      3.19 o 
   4 -12   2        0.43        0.95      1.65 o 
   5 -12   2       31.50       34.37      3.01 o 
   6 -12   2        3.86        1.67      1.54 o 
   0 -11   2        0.73       -1.67      1.61 o 
   1 -11   2        7.88        8.27      2.00 o 
   2 -11   2       14.45       16.51      2.29 o 
   3 -11   2        0.10       -1.08      1.45 o 
   4 -11   2        9.56        7.89      1.89 o 
   5 -11   2      411.11      387.83      8.44 o 
   6 -11   2       34.64       31.90      1.86 o 
   7 -11   2        5.14        1.55      3.14 o 
   8 -11   2       17.65       19.20      2.22 o 
  -1 -10   2        6.30        9.68      1.96 o 
   0 -10   2      102.37      115.99      4.79 o 
   1 -10   2       13.07        8.97      1.94 o 
   2 -10   2      162.34      183.02      5.65 o 
   3 -10   2      295.02      301.41      7.23 o 
   4 -10   2      115.44      116.55      2.86 o 
   5 -10   2       99.92      101.31      2.91 o 
   6 -10   2      287.32      296.26      4.71 o 
   7 -10   2       97.57      106.12      2.74 o 
   8 -10   2       58.96       64.10      3.25 o 
   9 -10   2      106.39      104.27      4.33 o 
  -3  -9   2        0.12        1.72      1.54 o 
  -2  -9   2       18.22       23.59      2.42 o 
  -1  -9   2        4.53        5.70      1.85 o 
   0  -9   2        3.39        3.76      1.45 o 
   1  -9   2       46.15       42.79      2.81 o 
   2  -9   2        0.03        3.01      1.28 o 
   3  -9   2        5.39        6.18      0.95 o 
   4  -9   2      364.07      370.78      5.06 o 
   5  -9   2      171.49      170.96      6.28 o 
   6  -9   2       44.29       41.41      1.70 o 
   7  -9   2        4.80        4.27      0.97 o 
   8  -9   2      116.89      121.80      4.22 o 
   9  -9   2       52.59       57.88      3.12 o 
  10  -9   2        1.18        0.57      1.47 o 
  -4  -8   2       73.91       82.33      4.02 o 
  -3  -8   2       11.64        9.02      1.76 o 
  -2  -8   2       28.72       29.97      2.51 o 
  -1  -8   2      207.05      184.23      5.43 o 
   0  -8   2      499.84      503.34      9.48 o 
   1  -8   2       41.20       41.86      1.55 o 
   2  -8   2        3.74        6.57      1.95 o 
   3  -8   2       26.10       25.16      1.22 o 
   4  -8   2       55.60       52.47      1.68 o 
   5  -8   2        5.27        4.34      0.78 o 
   6  -8   2      110.94      108.02      2.42 o 
   7  -8   2       28.85       22.14      1.85 o 
   8  -8   2        4.12        3.67      1.36 o 
   9  -8   2        2.68        2.09      1.36 o 
  10  -8   2       56.39       54.20      3.28 o 
  11  -8   2       18.72       14.60      2.18 o 
  -5  -7   2       45.33       56.84      3.36 o 
  -4  -7   2       40.05       37.62      2.77 o 
  -3  -7   2        0.16       -0.09      1.28 o 
  -2  -7   2      266.74      249.27      6.03 o 
  -1  -7   2      104.73      113.78      2.44 o 
   0  -7   2       83.77      104.26      2.20 o 
   1  -7   2      154.94      155.55      2.64 o 
   2  -7   2       21.84       21.61      1.32 o 
   3  -7   2       82.49       74.74      1.76 o 
   4  -7   2       12.21       14.19      0.92 o 
   5  -7   2      471.54      486.74      5.62 o 
   6  -7   2      147.04      162.68      4.11 o 
   7  -7   2       26.13       36.06      2.22 o 
   8  -7   2        7.47       15.81      1.72 o 
   9  -7   2        1.38        2.26      1.41 o 
  10  -7   2        9.36       10.47      1.89 o 
  11  -7   2       26.87       24.94      2.53 o 
  -6  -6   2        0.84       -2.37      1.58 o 
  -5  -6   2       34.57       32.27      1.82 o 
  -4  -6   2        4.61        1.85      1.41 o 
  -3  -6   2      465.50      458.66      8.40 o 
  -2  -6   2      256.13      263.81      3.79 o 
  -1  -6   2       26.07       24.74      2.02 o 
   0  -6   2      681.31      734.95      7.35 o 
   1  -6   2      454.60      511.02      5.45 o 
   2  -6   2       47.00       43.86      1.26 o 
   3  -6   2        4.67        4.70      0.71 o 
   4  -6   2      570.58      543.79      5.79 o 
   5  -6   2       85.98       96.76      3.21 o 
   6  -6   2        6.04        5.25      0.69 o 
   7  -6   2      184.00      189.31      4.75 o 
   8  -6   2        0.02       -0.62      1.08 o 
   9  -6   2       81.50       85.78      3.56 o 
  10  -6   2        9.60        7.52      1.87 o 
  11  -6   2        0.37        1.52      1.67 o 
  -7  -5   2       34.21       35.21      2.95 o 
  -6  -5   2       24.17       30.35      2.75 o 
  -5  -5   2        3.21        2.67      0.89 o 
  -4  -5   2        2.75        1.29      0.88 o 
  -3  -5   2      537.76      567.11      6.25 o 
  -2  -5   2       11.71       11.10      0.84 o 
  -1  -5   2      143.71      118.85      2.12 o 
   0  -5   2      836.00      912.03      8.43 o 
   1  -5   2     1663.34     1762.45     14.92 o 
   2  -5   2      614.71      628.37      6.09 o 
   3  -5   2       23.24       29.09      2.12 o 
   4  -5   2     1278.82     1284.75     11.37 o 
   5  -5   2        7.91        7.72      1.07 o 
   6  -5   2      319.58      281.94      3.62 o 
   7  -5   2       12.45       12.09      1.39 o 
   8  -5   2       40.28       51.39      2.70 o 
   9  -5   2      132.40      125.80      4.38 o 
  10  -5   2       44.21       47.72      3.03 o 
  11  -5   2       30.15       28.81      2.70 o 
  -8  -4   2        8.53        9.85      2.15 o 
  -7  -4   2       11.78       10.36      1.94 o 
  -6  -4   2      154.84      163.62      5.19 o 
  -5  -4   2      288.71      287.64      3.47 o 
  -4  -4   2       86.93       94.78      2.04 o 
  -3  -4   2       17.74       15.44      0.87 o 
  -2  -4   2        0.05        3.91      1.69 o 
  -1  -4   2      714.55      681.51      6.45 o 
   0  -4   2      777.29      860.86      7.72 o 
   1  -4   2     3140.77     3197.01     25.67 o 
   2  -4   2       14.80       12.72      1.03 o 
   3  -4   2     2626.30     2670.55     21.73 o 
   4  -4   2     1319.96     1323.76     11.48 o 
   5  -4   2      594.38      611.50     10.01 o 
   6  -4   2      964.47      949.56      8.86 o 
   7  -4   2       26.08       25.31      1.87 o 
   8  -4   2      244.28      228.93      5.61 o 
   9  -4   2       62.80       61.00      3.10 o 
  10  -4   2       89.59       88.75      4.00 o 
  11  -4   2        4.00        1.36      1.80 o 
  -8  -3   2       12.16       13.96      2.20 o 
  -7  -3   2        7.45        4.47      2.12 o 
  -6  -3   2      192.96      201.06      3.63 o 
  -5  -3   2       19.36       21.17      0.91 o 
  -4  -3   2        0.43        1.03      0.58 o 
  -3  -3   2      235.06      268.46      3.26 o 
  -2  -3   2     1094.19     1175.33     10.18 o 
  -1  -3   2     1197.97     1307.39     11.03 o 
   0  -3   2        2.45        3.31      0.32 o 
   1  -3   2      492.86      507.14     10.94 o 
   2  -3   2       36.69       39.26      1.02 o 
   3  -3   2     2408.44     2365.55     19.23 o 
   4  -3   2        0.65        0.16      0.77 o 
   5  -3   2      161.23      148.70      2.16 o 
   6  -3   2      105.97       87.54      1.71 o 
   7  -3   2       87.04       89.30      2.23 o 
   8  -3   2      237.43      224.05      3.84 o 
   9  -3   2       37.59       37.76      2.57 o 
  10  -3   2       73.74       78.81      3.89 o 
  11  -3   2       14.67       14.89      2.18 o 
  -9  -2   2        0.01        0.59      1.63 o 
  -8  -2   2       12.44       13.74      1.45 o 
  -7  -2   2      482.83      475.10      7.52 o 
  -6  -2   2        5.54        6.35      0.88 o 
  -5  -2   2        0.34        1.05      0.47 o 
  -4  -2   2      220.34      220.34      2.59 o 
  -3  -2   2        3.32        3.83      0.62 o 
  -2  -2   2      458.02      472.40      5.17 o 
  -1  -2   2      169.28      199.21      2.12 o 
   0  -2   2      308.99      275.00      4.00 o 
   1  -2   2        4.41        3.24      0.55 o 
   2  -2   2      280.98      263.41      2.71 o 
   3  -2   2      488.18      522.94      4.90 o 
   4  -2   2      779.81      838.36      7.56 o 
   5  -2   2      399.03      432.14      3.77 o 
   6  -2   2       14.48       15.37      1.19 o 
   7  -2   2       15.18       17.29      1.12 o 
   8  -2   2       72.64       69.68      3.10 o 
   9  -2   2       75.30       72.98      3.39 o 
  10  -2   2        9.52        8.27      1.78 o 
  -9  -1   2       10.20       12.65      1.40 o 
  -8  -1   2       29.22       28.62      1.74 o 
  -7  -1   2      492.20      519.45      6.59 o 
  -6  -1   2       61.62       51.64      1.70 o 
  -5  -1   2      919.48      923.66      7.17 o 
  -4  -1   2      368.67      369.33      3.31 o 
  -3  -1   2     1416.34     1333.53      9.40 o 
  -2  -1   2       25.01       29.18      0.58 o 
   0  -1   2      913.00      927.78     10.86 o 
   1  -1   2     4056.40     3778.51     31.16 o 
   2  -1   2     2177.68     2188.21     17.62 o 
   3  -1   2      965.28     1028.61      7.91 o 
   4  -1   2     4322.09     4494.23     29.76 o 
   5  -1   2        2.35        2.35      0.42 o 
   6  -1   2       22.08       28.51      1.19 o 
   7  -1   2       24.75       32.31      1.37 o 
   8  -1   2       28.41       29.44      2.18 o 
   9  -1   2       14.14       15.08      1.91 o 
  10  -1   2        6.96        2.59      1.47 o 
 -10   0   2        0.42       -1.43      1.07 o 
  -9   0   2      130.64      118.58      3.36 o 
  -8   0   2       97.56      104.15      2.80 o 
  -7   0   2      113.89      125.20      2.73 o 
  -6   0   2      504.88      531.56      6.19 o 
  -5   0   2      161.52      156.76      3.21 o 
  -4   0   2      466.38      428.75      4.72 o 
  -3   0   2       52.15       43.35      1.26 o 
  -2   0   2     1118.68     1143.11      9.92 o 
  -1   0   2      104.87      110.73      1.35 o 
   0   0   2      431.68      397.04      5.04 o 
   1   0   2      373.15      269.06      3.90 o 
   2   0   2     1397.77     1267.32     10.66 o 
   3   0   2       14.26       18.03      0.55 o 
   4   0   2       11.53       11.97      0.86 o 
   5   0   2      710.29      763.07      7.71 o 
   6   0   2        0.03        0.31      0.55 o 
   7   0   2       12.11        9.30      1.39 o 
   8   0   2        6.59        8.88      1.63 o 
   9   0   2        0.00        0.70      1.41 o 
  10   0   2        4.55        3.21      1.58 o 
 -10   1   2        0.13       -1.02      0.98 o 
  -9   1   2       31.77       26.64      2.10 o 
  -8   1   2      505.70      500.12      7.50 o 
  -7   1   2      153.13      151.47      2.95 o 
  -6   1   2      178.63      174.69      2.95 o 
  -5   1   2       13.26       17.12      0.92 o 
  -4   1   2      474.15      426.35      4.68 o 
  -3   1   2      291.32      309.03      3.46 o 
  -2   1   2    21271.29    18750.07    484.50 o 
  -1   1   2     9892.68     9441.16    123.60 o 
   0   1   2      425.61      398.43      8.03 o 
   1   1   2    23886.10    21984.64    247.05 o 
   2   1   2      586.00      539.54      7.50 o 
   3   1   2     1531.02     1511.36     13.30 o 
   4   1   2       74.09       60.23      1.47 o 
   5   1   2      775.80      760.43      7.86 o 
   6   1   2       89.01       85.92      2.10 o 
   7   1   2      119.28      127.17      4.18 o 
   8   1   2      190.52      201.86      5.76 o 
   9   1   2        2.73        2.31      1.74 o 
 -11   2   2        0.03        0.15      1.16 o 
 -10   2   2        1.53        0.06      0.92 o 
  -9   2   2      152.43      167.72      3.54 o 
  -8   2   2       74.39       70.95      2.21 o 
  -7   2   2      122.19      123.58      2.65 o 
  -6   2   2        0.06        0.20      1.48 o 
  -5   2   2       14.55        9.49      0.79 o 
  -4   2   2     1358.36     1430.64     12.85 o 
  -3   2   2      753.92      787.07     10.40 o 
  -2   2   2     6963.47     6601.68    118.85 o 
  -1   2   2     1592.35     1537.64     18.08 o 
   0   2   2    16606.82    15717.89    178.77 o 
   1   2   2      526.38      523.78      5.15 o 
   2   2   2      310.32      297.87      4.99 o 
   3   2   2        7.86       10.29      1.17 o 
   4   2   2       15.87       16.91      0.99 o 
   5   2   2      278.78      259.66      3.82 o 
   6   2   2       68.10       68.21      2.97 o 
   7   2   2        1.53        2.46      1.30 o 
   8   2   2        2.72        3.06      1.67 o 
   9   2   2       64.15       70.74      3.91 o 
 -11   3   2        8.02        8.06      1.43 o 
 -10   3   2       13.41       15.57      1.85 o 
  -9   3   2       30.76       27.82      1.68 o 
  -8   3   2       87.87       83.24      2.36 o 
  -7   3   2      173.95      159.38      3.35 o 
  -6   3   2      110.62      104.22      3.46 o 
  -5   3   2      679.11      679.32      7.17 o 
  -4   3   2      651.04      749.83      5.79 o 
  -3   3   2     1452.65     1466.68     17.86 o 
  -1   3   2     1103.66     1075.95     13.37 o 
   0   3   2      748.04      729.04      9.70 o 
   1   3   2     1301.71     1348.40     16.87 o 
   2   3   2        5.99        5.10      0.95 o 
   3   3   2      396.21      449.00      7.41 o 
   4   3   2        1.36        2.59      1.06 o 
   5   3   2      152.15      144.42      2.90 o 
   6   3   2       14.13       16.84      1.78 o 
   7   3   2      108.45      111.22      4.13 o 
   8   3   2        7.75        6.99      1.94 o 
 -11   4   2       26.35       28.33      3.90 o 
 -10   4   2       72.35       70.45      2.57 o 
  -9   4   2       28.21       26.44      2.05 o 
  -8   4   2       96.65       98.57      2.62 o 
  -7   4   2        3.22        3.53      0.86 o 
  -6   4   2       46.94       46.51      3.01 o 
  -5   4   2      144.32      144.57      2.12 o 
  -4   4   2      126.95      137.28      2.08 o 
  -3   4   2      918.16      976.38     12.75 o 
  -2   4   2      271.97      265.90      4.60 o 
  -1   4   2      195.73      168.24      3.45 o 
   0   4   2      708.73      714.22      9.94 o 
   1   4   2     1708.76     1710.68     21.18 o 
   2   4   2       35.05       43.39      2.02 o 
   3   4   2       39.29       28.61      1.83 o 
   4   4   2      612.59      636.71     10.31 o 
   5   4   2       58.42       61.26      2.97 o 
   6   4   2       18.48       18.10      2.02 o 
   7   4   2        0.17        2.13      1.47 o 
 -11   5   2       12.28       12.69      2.18 o 
 -10   5   2       13.64       12.84      1.98 o 
  -9   5   2       91.31       95.83      3.80 o 
  -8   5   2       76.97       86.33      3.32 o 
  -7   5   2        9.18        6.35      1.25 o 
  -6   5   2      608.23      588.79      9.48 o 
  -5   5   2        0.84        1.42      0.53 o 
  -4   5   2       22.07       16.27      3.60 o 
  -3   5   2      174.22      185.17      3.94 o 
  -2   5   2     1005.02     1030.80     13.59 o 
  -1   5   2       79.14       93.87      2.73 o 
   0   5   2       86.93       68.89      2.37 o 
   1   5   2      124.76      124.99      3.41 o 
   2   5   2        8.26        8.95      1.36 o 
   3   5   2       15.85       10.36      1.67 o 
   4   5   2      528.99      507.91      9.28 o 
   5   5   2       10.64       13.02      1.29 o 
   6   5   2       12.15       12.09      1.96 o 
 -11   6   2      106.57      112.34      4.64 o 
 -10   6   2        0.09       -0.77      1.14 o 
  -9   6   2      108.93      114.76      4.20 o 
  -8   6   2       49.17       44.75      2.66 o 
  -7   6   2      335.79      328.83      6.77 o 
  -6   6   2      200.75      209.25      4.93 o 
  -5   6   2      534.84      492.91      5.57 o 
  -4   6   2     1305.29     1262.31     16.29 o 
  -3   6   2      193.13      203.16      4.42 o 
  -1   6   2       15.94       15.88      1.50 o 
   0   6   2      144.78      130.22      3.65 o 
   1   6   2      202.45      200.28      4.79 o 
   2   6   2      192.25      190.08      4.88 o 
   3   6   2      145.28      145.04      4.40 o 
   4   6   2        3.53        3.87      1.45 o 
   5   6   2       55.13       72.13      3.78 o 
   6   6   2       11.89       11.61      2.26 o 
 -11   7   2        2.40        3.72      1.74 o 
 -10   7   2       51.07       53.98      3.17 o 
  -9   7   2       49.18       46.68      2.79 o 
  -8   7   2       11.14       11.54      1.67 o 
  -7   7   2      321.23      302.86      6.57 o 
  -6   7   2       99.34      103.24      2.42 o 
  -5   7   2      243.77      249.70      3.74 o 
  -4   7   2      405.77      421.36      5.26 o 
  -3   7   2      561.54      568.56      9.39 o 
  -2   7   2        0.55        1.06      1.06 o 
  -1   7   2        4.05        4.16      1.23 o 
   0   7   2        2.00        4.68      1.47 o 
   1   7   2      113.47      112.94      3.83 o 
   2   7   2      402.40      415.91      8.22 o 
   3   7   2       42.74       51.26      2.95 o 
   4   7   2       16.95       15.13      2.07 o 
   5   7   2       53.15       57.81      3.52 o 
 -10   8   2        0.42        1.08      1.47 o 
  -9   8   2        9.53       10.01      1.83 o 
  -8   8   2       26.59       22.74      2.09 o 
  -7   8   2        0.23        1.50      1.08 o 
  -6   8   2       14.27       14.42      1.14 o 
  -5   8   2        8.94        9.16      2.31 o 
  -4   8   2       18.71       15.99      1.84 o 
  -3   8   2        2.40        4.44      1.11 o 
  -2   8   2       75.25       80.38      2.31 o 
  -1   8   2        1.53       -0.60      0.84 o 
   0   8   2      174.57      194.66      3.83 o 
   1   8   2        6.42        9.01      2.03 o 
   2   8   2       17.15       13.70      1.68 o 
   3   8   2       10.43       13.58      1.74 o 
 -10   9   2        6.88        5.34      1.65 o 
  -9   9   2       12.43       12.09      1.98 o 
  -8   9   2        9.25        7.63      1.58 o 
  -7   9   2        3.52        4.20      1.34 o 
  -6   9   2       17.17       16.07      1.74 o 
  -5   9   2       19.88       20.23      1.40 o 
  -4   9   2       19.95       20.78      1.41 o 
  -3   9   2        7.83        6.53      1.08 o 
  -2   9   2        6.73        7.76      1.16 o 
  -1   9   2      156.60      161.32      3.93 o 
   0   9   2        4.65        3.09      1.66 o 
   1   9   2       37.06       38.27      2.09 o 
   2   9   2        9.38        8.11      2.05 o 
  -9  10   2       27.97       27.66      2.73 o 
  -8  10   2       17.29       15.02      2.11 o 
  -7  10   2       68.56       68.54      3.47 o 
  -6  10   2        3.70        2.27      0.97 o 
  -5  10   2       51.73       45.83      1.95 o 
  -4  10   2       15.26       14.91      1.38 o 
  -3  10   2        6.88        6.89      1.20 o 
  -2  10   2        6.07        6.40      1.20 o 
  -1  10   2       29.92       21.50      1.73 o 
   0  10   2        1.97        1.96      1.43 o 
  -8  11   2       35.79       35.78      3.03 o 
  -7  11   2       72.61       73.86      3.67 o 
  -6  11   2        0.07       -0.23      1.17 o 
  -5  11   2        0.94        1.06      1.12 o 
  -4  11   2        9.29        6.88      1.37 o 
  -3  11   2        8.69        7.38      1.36 o 
  -2  11   2       46.91       54.16      3.17 o 
   3 -12   3        4.43       10.77      2.15 o 
   4 -12   3        7.85        7.50      1.89 o 
   5 -12   3      114.31      114.52      4.86 o 
   6 -12   3        5.60        5.78      2.00 o 
   0 -11   3       56.87       62.49      3.89 o 
   1 -11   3        5.28        5.23      1.94 o 
   2 -11   3       45.75       40.61      3.10 o 
   3 -11   3        2.37       -1.39      1.32 o 
   4 -11   3        0.08       -0.64      1.28 o 
   5 -11   3       25.40       25.62      2.46 o 
   6 -11   3       16.58       13.63      2.09 o 
   7 -11   3        0.56        1.05      1.02 o 
   8 -11   3       69.36       88.93      3.80 o 
  -1 -10   3       61.33       60.30      3.61 o 
   0 -10   3       27.55       25.40      2.57 o 
   1 -10   3      122.53      122.81      4.71 o 
   2 -10   3      177.65      181.33      5.59 o 
   3 -10   3       16.04       18.21      2.15 o 
   4 -10   3      685.03      704.15     12.03 o 
   5 -10   3      230.20      230.54      3.99 o 
   6 -10   3      140.45      129.58      3.00 o 
   7 -10   3        0.65        0.37      0.94 o 
   8 -10   3        5.10        6.53      1.61 o 
   9 -10   3        4.44        2.70      1.61 o 
  -3  -9   3        1.84        1.83      1.41 o 
  -2  -9   3        0.01       -1.41      1.28 o 
  -1  -9   3       97.84       98.12      4.16 o 
   0  -9   3        0.69        0.79      1.25 o 
   1  -9   3        0.86        0.00      0.99 o 
   2  -9   3      194.12      182.25      5.12 o 
   3  -9   3      307.93      309.13      6.84 o 
   4  -9   3     1021.22     1046.84     10.50 o 
   5  -9   3      858.70      876.00      9.24 o 
   6  -9   3       69.67       79.75      6.48 o 
   7  -9   3        5.39        6.28      1.06 o 
   8  -9   3       57.38       48.62      2.84 o 
   9  -9   3        4.93        7.65      1.72 o 
  10  -9   3       70.04       78.37      3.87 o 
  -4  -8   3       12.88       12.29      1.98 o 
  -3  -8   3       15.35       14.32      1.91 o 
  -2  -8   3       81.75       84.04      3.67 o 
  -1  -8   3        3.36        3.23      1.50 o 
   0  -8   3        1.25       -0.04      1.14 o 
   1  -8   3        0.47       -1.29      0.86 o 
   2  -8   3       83.38       84.93      2.02 o 
   3  -8   3       11.13       12.40      0.93 o 
   4  -8   3      193.98      205.70      4.69 o 
   5  -8   3        3.44        1.37      0.70 o 
   6  -8   3        1.06        0.85      0.68 o 
   7  -8   3        2.39        3.20      0.88 o 
   8  -8   3       19.14       17.48      1.83 o 
   9  -8   3        2.99        1.43      1.12 o 
  10  -8   3      116.75      117.53      4.57 o 
  -5  -7   3       29.06       32.94      1.98 o 
  -4  -7   3       55.08       55.33      3.10 o 
  -3  -7   3      618.32      606.30     10.66 o 
  -2  -7   3      221.15      227.53      5.72 o 
  -1  -7   3       79.03      111.25      3.87 o 
   0  -7   3      140.62      144.21      4.13 o 
   1  -7   3        1.87       -0.52      0.53 o 
   2  -7   3      608.47      603.30      6.33 o 
   3  -7   3       22.34       24.18      2.43 o 
   4  -7   3      597.01      607.53      6.51 o 
   5  -7   3      989.74      979.04      9.55 o 
   6  -7   3       44.28       38.02      2.90 o 
   7  -7   3       43.68       51.72      2.51 o 
   8  -7   3       44.86       40.61      2.44 o 
   9  -7   3        1.31        3.23      1.39 o 
  10  -7   3        4.83        5.08      1.72 o 
  11  -7   3       24.57       16.49      2.37 o 
  -6  -6   3       26.51       25.27      2.84 o 
  -5  -6   3      134.72      142.36      3.38 o 
  -4  -6   3       14.15       11.96      1.74 o 
  -3  -6   3        9.99        7.37      1.45 o 
  -2  -6   3       52.63       53.70      2.62 o 
  -1  -6   3       39.08       37.30      1.26 o 
   0  -6   3        0.03        0.69      0.54 o 
   1  -6   3        2.16        0.87      0.49 o 
   2  -6   3      290.66      322.30      3.80 o 
   3  -6   3       20.29       18.62      0.88 o 
   4  -6   3       11.80       17.78      0.91 o 
   5  -6   3        4.38        5.63      0.68 o 
   6  -6   3      111.97      123.92      3.95 o 
   7  -6   3      145.22      142.69      4.07 o 
   8  -6   3        0.00       -0.11      1.10 o 
   9  -6   3       39.45       36.61      2.62 o 
  10  -6   3       64.94       64.21      3.54 o 
  11  -6   3        7.52        2.07      1.56 o 
  -7  -5   3       10.63        6.44      2.11 o 
  -6  -5   3      106.84      108.69      4.46 o 
  -5  -5   3       56.52       61.26      2.11 o 
  -4  -5   3      150.59      145.94      4.02 o 
  -3  -5   3       90.99       93.81      2.05 o 
  -2  -5   3      211.46      203.40      2.87 o 
  -1  -5   3      127.24      104.34      1.82 o 
   0  -5   3      127.38      135.63      2.01 o 
   1  -5   3     2468.91     2556.41     47.99 o 
   2  -5   3       33.74       44.09      1.11 o 
   3  -5   3     2944.90     2991.30     24.40 o 
   4  -5   3        3.93        2.53      1.89 o 
   5  -5   3      118.42      115.83      2.10 o 
   6  -5   3      256.68      260.56      3.51 o 
   7  -5   3        0.18       -0.77      0.86 o 
   8  -5   3      408.30      422.31      8.22 o 
   9  -5   3        0.35       -1.58      1.06 o 
  10  -5   3      108.86      118.17      4.57 o 
  11  -5   3       17.07       11.76      2.07 o 
  -8  -4   3        0.18       -0.99      1.63 o 
  -7  -4   3       64.46       75.97      3.89 o 
  -6  -4   3        1.32       -0.44      1.21 o 
  -5  -4   3       15.84       15.95      1.21 o 
  -4  -4   3      204.42      196.74      2.96 o 
  -3  -4   3      132.37      136.55      2.22 o 
  -2  -4   3      197.46      181.31      2.47 o 
  -1  -4   3      247.42      283.16      4.99 o 
   0  -4   3     1473.69     1410.89     17.33 o 
   1  -4   3     1127.97     1101.43      9.49 o 
   2  -4   3       75.21       99.19      1.61 o 
   3  -4   3      928.27      987.25      8.85 o 
   4  -4   3       28.60       25.98      1.43 o 
   5  -4   3      463.86      431.59      4.72 o 
   6  -4   3       10.84        7.67      0.74 o 
   7  -4   3      256.28      221.98      5.17 o 
   8  -4   3      161.84      153.14      4.53 o 
   9  -4   3       32.83       33.25      2.53 o 
  10  -4   3      189.17      199.58      6.05 o 
  11  -4   3        0.88       -1.91      1.58 o 
  -8  -3   3       43.59       42.66      3.03 o 
  -7  -3   3       63.20       72.92      3.65 o 
  -6  -3   3       11.39       10.93      1.17 o 
  -5  -3   3        8.14        8.06      0.98 o 
  -4  -3   3      169.96      163.84      2.15 o 
  -3  -3   3       44.06       38.99      1.08 o 
  -2  -3   3      962.24      981.35     10.51 o 
  -1  -3   3     2636.64     2589.86     29.75 o 
   0  -3   3      766.40      883.56     11.19 o 
   1  -3   3      245.41      280.11      2.86 o 
   2  -3   3      459.02      403.25      8.84 o 
   3  -3   3     1262.17     1309.00     11.17 o 
   4  -3   3       98.35      115.24      1.85 o 
   5  -3   3     1881.84     1812.73     15.42 o 
   6  -3   3        3.91        4.46      0.63 o 
   7  -3   3      102.03       94.03      3.25 o 
   8  -3   3       39.63       48.00      2.62 o 
   9  -3   3      116.16      124.81      4.46 o 
  10  -3   3        2.72        2.95      1.45 o 
  -9  -2   3       29.17       25.49      2.70 o 
  -8  -2   3      124.64      130.24      4.79 o 
  -7  -2   3       24.63       27.51      1.59 o 
  -6  -2   3        7.27        7.30      0.91 o 
  -5  -2   3        9.14       13.53      0.70 o 
  -4  -2   3      889.85      997.78      9.00 o 
  -3  -2   3     1143.20     1201.70      9.01 o 
  -2  -2   3        0.55        0.64      0.28 o 
  -1  -2   3      131.24      154.15      2.79 o 
   0  -2   3      635.57      712.64      8.99 o 
   1  -2   3      210.66      196.67      2.13 o 
   2  -2   3     1381.92     1291.14     11.13 o 
   3  -2   3     1792.00     1784.78     25.00 o 
   4  -2   3       73.02       66.53      1.36 o 
   5  -2   3      388.81      381.50      5.20 o 
   6  -2   3      176.14      164.51      2.13 o 
   7  -2   3       72.11       74.57      2.97 o 
   8  -2   3        0.34        0.90      1.01 o 
   9  -2   3        0.42       -1.58      1.06 o 
  10  -2   3       15.04       13.52      2.02 o 
  -9  -1   3        6.96        7.12      1.28 o 
  -8  -1   3      112.04      123.41      6.34 o 
  -7  -1   3       34.03       36.08      1.73 o 
  -6  -1   3      634.58      658.75      7.42 o 
  -5  -1   3      174.67      185.74      2.19 o 
  -4  -1   3       23.20       26.18      0.77 o 
  -3  -1   3      622.15      669.76      6.51 o 
  -2  -1   3      289.14      301.08      2.54 o 
  -1  -1   3      765.67      749.51      6.75 o 
   0  -1   3      460.47      503.08      4.46 o 
   1  -1   3      501.89      557.08      5.04 o 
   2  -1   3       37.34       28.89      0.76 o 
   3  -1   3      232.19      204.55      2.55 o 
   4  -1   3        1.12        2.77      0.50 o 
   5  -1   3      157.22      157.64      2.74 o 
   6  -1   3       86.47       88.71      1.96 o 
   7  -1   3       33.81       35.05      2.20 o 
   8  -1   3       74.56       72.87      3.25 o 
   9  -1   3       24.85       22.50      2.24 o 
  10  -1   3        7.36        3.34      1.76 o 
 -10   0   3       17.10       18.15      1.63 o 
  -9   0   3        0.59       -1.02      1.01 o 
  -8   0   3       10.13       11.36      2.95 o 
  -7   0   3       19.08       13.51      1.16 o 
  -6   0   3       63.83       58.29      1.72 o 
  -5   0   3      205.07      195.91      3.01 o 
  -4   0   3     2027.96     2060.26     17.89 o 
  -3   0   3      176.29      184.95      2.43 o 
  -2   0   3     1223.49     1327.85     11.47 o 
  -1   0   3      880.53      937.67      6.56 o 
   0   0   3      346.32      362.03      4.35 o 
   1   0   3      175.70      154.96      1.90 o 
   2   0   3      546.31      535.84      5.16 o 
   3   0   3      201.67      234.19      2.94 o 
   4   0   3     1720.65     1791.59     12.60 o 
   5   0   3      564.31      532.40      5.77 o 
   6   0   3        6.09        8.25      1.25 o 
   7   0   3       66.99       59.81      2.84 o 
   8   0   3        6.99        6.77      1.45 o 
   9   0   3        0.43        0.51      1.30 o 
 -10   1   3        8.91        6.26      1.21 o 
  -9   1   3       61.31       64.20      2.28 o 
  -8   1   3      328.88      333.74      6.96 o 
  -7   1   3      239.42      224.52      3.74 o 
  -6   1   3        0.15       -0.25      0.54 o 
  -5   1   3      195.23      190.93      2.94 o 
  -4   1   3      137.70      113.73      1.98 o 
  -3   1   3     2423.28     2512.40     21.20 o 
  -2   1   3    22573.67    19909.34    477.02 o 
  -1   1   3     1081.07     1226.00      8.51 o 
   0   1   3     1544.26     1440.28     12.01 o 
   1   1   3     1767.62     1823.34     15.10 o 
   2   1   3     2686.25     2661.00     31.05 o 
   3   1   3     1377.00     1450.39     13.82 o 
   4   1   3       38.68       41.87      1.43 o 
   5   1   3      264.21      253.65      3.54 o 
   6   1   3        9.79       11.96      1.47 o 
   7   1   3       33.22       29.73      2.26 o 
   8   1   3        0.04        0.48      1.41 o 
   9   1   3        7.41        5.87      1.96 o 
 -11   2   3        1.18        0.40      1.10 o 
 -10   2   3        0.22        0.74      1.03 o 
  -9   2   3      144.94      143.48      3.30 o 
  -8   2   3      172.50      177.83      3.52 o 
  -7   2   3      457.14      428.55      5.58 o 
  -6   2   3       12.87       24.18      1.78 o 
  -5   2   3     1169.85     1110.21     13.60 o 
  -4   2   3     2515.89     2489.08     21.47 o 
  -3   2   3      219.73      212.47      2.80 o 
  -2   2   3       43.14       35.99      1.00 o 
  -1   2   3      265.37      261.61      4.18 o 
   0   2   3     3284.84     3281.06     37.56 o 
   1   2   3       46.05       58.87      1.89 o 
   2   2   3     3208.46     3197.26     37.25 o 
   3   2   3      610.86      625.71      9.43 o 
   4   2   3      369.96      337.25      4.27 o 
   5   2   3      278.57      271.37      5.94 o 
   6   2   3        8.14        6.82      1.36 o 
   7   2   3      252.12      244.70      6.31 o 
   8   2   3       10.59        7.43      1.94 o 
 -11   3   3        0.03       -0.18      1.07 o 
 -10   3   3       43.31       45.78      2.11 o 
  -9   3   3        2.46        3.50      0.96 o 
  -8   3   3      257.55      259.42      7.50 o 
  -7   3   3      330.36      302.94      4.51 o 
  -6   3   3       50.34       53.46      2.25 o 
  -5   3   3      687.81      754.51     53.54 o 
  -4   3   3      253.12      269.01      8.19 o 
  -3   3   3      376.86      388.25      6.05 o 
  -2   3   3        5.96        5.72      0.73 o 
  -1   3   3      267.57      255.23      4.42 o 
   0   3   3       58.63       43.34      1.67 o 
   1   3   3     2522.42     2620.76     31.07 o 
   2   3   3      961.65     1020.61     11.41 o 
   3   3   3       89.33       99.17      3.10 o 
   4   3   3      146.70      143.13      3.98 o 
   5   3   3      189.88      192.61      5.01 o 
   6   3   3       90.15       91.34      3.74 o 
   7   3   3        8.50        8.33      1.89 o 
   8   3   3       27.93       32.54      2.81 o 
 -11   4   3       28.63       27.98      1.91 o 
 -10   4   3       35.12       33.26      1.86 o 
  -9   4   3       40.70       41.29      1.98 o 
  -8   4   3      143.15      147.87      3.26 o 
  -7   4   3       38.93       34.22      1.63 o 
  -6   4   3      284.76      279.08      4.19 o 
  -5   4   3      660.74      671.70      6.51 o 
  -4   4   3      347.25      357.31      6.11 o 
  -3   4   3        0.05       -0.42      0.57 o 
  -2   4   3       11.68       12.71      1.06 o 
  -1   4   3      457.96      463.47      7.19 o 
   0   4   3      693.64      687.24      9.92 o 
   1   4   3       80.47       99.04      2.90 o 
   2   4   3       10.30       12.71      1.34 o 
   3   4   3      253.82      220.86      5.17 o 
   4   4   3        0.05       -0.20      1.12 o 
   5   4   3      109.95      100.98      3.69 o 
   6   4   3        4.53        5.01      1.63 o 
   7   4   3        4.15        3.80      1.56 o 
 -11   5   3        2.53        2.00      1.18 o 
 -10   5   3       27.23       24.39      2.15 o 
  -9   5   3       99.45       97.76      2.87 o 
  -8   5   3       16.89       17.22      1.78 o 
  -7   5   3      158.75      156.30      4.33 o 
  -6   5   3        0.18       -0.70      0.81 o 
  -5   5   3      534.13      542.96      5.78 o 
  -4   5   3      156.60      157.86      3.78 o 
  -3   5   3        0.52        2.00      0.86 o 
  -2   5   3      325.90      355.35      6.11 o 
  -1   5   3      463.72      504.81      8.00 o 
   0   5   3      559.76      561.70      8.80 o 
   1   5   3      218.77      216.42      4.88 o 
   2   5   3     1215.38     1218.24     16.82 o 
   3   5   3      302.30      293.03      6.42 o 
   4   5   3       47.29       55.33      2.99 o 
   5   5   3        7.00        5.28      1.65 o 
   6   5   3        0.22        0.99      1.12 o 
 -11   6   3       77.67       93.39      4.24 o 
 -10   6   3       43.79       48.53      3.06 o 
  -9   6   3       24.31       25.71      2.33 o 
  -8   6   3       43.71       44.88      2.62 o 
  -7   6   3      408.57      380.15      7.52 o 
  -6   6   3       39.45       39.98      2.24 o 
  -5   6   3      944.15      907.31     12.27 o 
  -4   6   3      162.39      141.55      3.80 o 
  -3   6   3      209.16      203.01      4.55 o 
  -1   6   3        5.85        3.50      1.14 o 
   0   6   3      357.33      385.87      7.10 o 
   1   6   3       14.09       19.68      1.91 o 
   2   6   3      726.95      701.93     11.43 o 
   3   6   3       18.43       17.15      1.96 o 
   4   6   3       76.03       75.27      3.58 o 
   5   6   3        0.59        0.04      1.74 o 
 -11   7   3       16.82       18.30      2.53 o 
 -10   7   3       75.68       78.99      3.76 o 
  -9   7   3        5.65        6.82      1.52 o 
  -8   7   3       95.43      101.72      3.85 o 
  -7   7   3      167.41      152.21      4.60 o 
  -6   7   3      108.15      116.83      3.78 o 
  -5   7   3       72.53       68.17      2.09 o 
  -4   7   3        5.16        6.54      2.12 o 
  -2   7   3        2.53        1.96      1.06 o 
  -1   7   3      674.55      686.97     10.95 o 
   0   7   3      432.47      422.18      8.11 o 
   1   7   3        0.02        0.02      1.30 o 
   2   7   3       23.61       24.17      2.29 o 
   3   7   3        4.34        5.98      1.74 o 
   4   7   3       23.17       15.46      2.20 o 
 -10   8   3        1.76        3.74      1.65 o 
  -9   8   3        8.84        5.67      1.52 o 
  -8   8   3       88.44       84.92      3.67 o 
  -7   8   3        1.01        0.26      1.14 o 
  -6   8   3        6.17        5.74      0.96 o 
  -5   8   3       38.65       35.60      1.60 o 
  -4   8   3       76.50       87.84      2.41 o 
  -3   8   3       20.75       21.34      1.40 o 
  -1   8   3      268.79      257.87      6.03 o 
   0   8   3        0.04        1.61      1.45 o 
   1   8   3      127.17      109.53      4.13 o 
   2   8   3        1.45        0.59      1.58 o 
   3   8   3        9.28        4.57      1.74 o 
 -10   9   3       29.58       29.69      2.84 o 
  -9   9   3        0.31        0.53      1.39 o 
  -8   9   3        0.00        0.42      1.28 o 
  -7   9   3       39.75       40.83      2.66 o 
  -6   9   3        0.02       -0.49      0.85 o 
  -5   9   3        0.03        0.32      0.76 o 
  -4   9   3       14.89       13.88      1.31 o 
  -3   9   3        0.50       -0.37      0.85 o 
  -2   9   3        1.03        0.68      1.02 o 
  -1   9   3       27.61       25.34      1.73 o 
   0   9   3      127.85      125.30      3.35 o 
   1   9   3       15.52       20.27      1.74 o 
   2   9   3       52.25       53.35      2.53 o 
  -9  10   3       13.64       14.78      2.18 o 
  -8  10   3       24.43       19.88      2.26 o 
  -7  10   3        3.68        1.28      1.47 o 
  -6  10   3        0.30       -0.48      0.84 o 
  -5  10   3        7.74        7.78      1.23 o 
  -4  10   3        9.00        7.01      1.18 o 
  -3  10   3       31.95       30.34      2.33 o 
  -2  10   3       28.80       27.51      1.83 o 
  -1  10   3        5.64        5.93      1.30 o 
   0  10   3        2.60        2.63      2.13 o 
  -7  11   3       17.50       18.85      2.48 o 
  -6  11   3        0.05        1.08      1.72 o 
  -5  11   3       17.45       18.58      2.18 o 
  -4  11   3        5.24        5.89      1.57 o 
  -3  11   3       12.45       14.41      2.72 o 
   3 -12   4        8.96       14.40      2.24 o 
   4 -12   4       61.17       66.67      3.83 o 
   5 -12   4       40.45       48.79      3.32 o 
   6 -12   4        3.79        5.78      1.91 o 
   0 -11   4        2.29        4.88      1.91 o 
   1 -11   4       98.12       94.27      4.49 o 
   2 -11   4       10.11       13.57      2.18 o 
   3 -11   4       30.93       30.04      2.64 o 
   4 -11   4       75.02       79.23      3.80 o 
   5 -11   4       11.64       14.43      2.20 o 
   6 -11   4       76.67       81.36      3.83 o 
   7 -11   4       31.52       34.57      2.62 o 
   8 -11   4       18.74       21.24      2.40 o 
  -1 -10   4        3.69        6.49      1.85 o 
   0 -10   4        8.46       12.42      2.09 o 
   1 -10   4       17.90       23.15      2.40 o 
   2 -10   4       12.20        9.98      1.63 o 
   3 -10   4       68.06       69.57      3.43 o 
   4 -10   4        4.74        3.34      1.52 o 
   5 -10   4        0.03        0.48      1.23 o 
   6 -10   4      170.57      180.86      3.49 o 
   7 -10   4       21.45       22.16      1.73 o 
   8 -10   4       55.12       67.42      3.32 o 
   9 -10   4        0.96        2.20      1.61 o 
  -3  -9   4        2.71        0.66      1.41 o 
  -2  -9   4       79.61       81.27      3.83 o 
  -1  -9   4       24.28       26.12      2.44 o 
   0  -9   4        9.61       10.16      1.74 o 
   1  -9   4       97.48      100.40      3.94 o 
   2  -9   4       47.19       39.82      2.62 o 
   3  -9   4     1146.75     1158.50     16.87 o 
   4  -9   4       17.47       18.98      2.05 o 
   5  -9   4      480.38      485.85     17.27 o 
   6  -9   4       12.56       17.19      1.31 o 
   7  -9   4      197.25      217.74      3.80 o 
   8  -9   4      273.72      268.56      6.38 o 
   9  -9   4       71.76       69.53      3.36 o 
  10  -9   4      144.30      155.29      5.37 o 
  -4  -8   4        0.27       -0.04      1.45 o 
  -3  -8   4       26.60       24.76      2.26 o 
  -2  -8   4        3.18        1.25      1.43 o 
  -1  -8   4      124.44      107.53      4.00 o 
   0  -8   4       86.10       79.82      3.34 o 
   1  -8   4       20.99       21.22      1.87 o 
   2  -8   4      203.25      194.81      4.90 o 
   3  -8   4      124.55      133.20      2.51 o 
   4  -8   4      187.23      181.51      3.05 o 
   5  -8   4       90.79       89.40      3.76 o 
   6  -8   4      794.29      816.28      8.64 o 
   7  -8   4      117.15      109.75      2.53 o 
   8  -8   4        1.34        1.83      1.23 o 
   9  -8   4       44.07       43.83      2.84 o 
  10  -8   4        3.32        1.56      1.45 o 
  -5  -7   4       32.07       32.08      2.99 o 
  -4  -7   4       42.82       45.67      2.81 o 
  -3  -7   4       78.08       83.85      3.50 o 
  -2  -7   4      262.75      237.95      5.78 o 
  -1  -7   4      432.95      452.65      8.38 o 
   0  -7   4       81.17       86.79      3.19 o 
   1  -7   4      123.38      112.76      3.50 o 
   2  -7   4        0.95        1.59      0.97 o 
   3  -7   4       23.51       18.17      0.98 o 
   4  -7   4        4.29        8.43      1.21 o 
   5  -7   4      179.38      172.28      2.90 o 
   6  -7   4      266.81      259.09      3.81 o 
   7  -7   4        5.61        6.91      0.93 o 
   8  -7   4       10.54       13.30      1.69 o 
   9  -7   4       22.30       21.64      2.24 o 
  10  -7   4        7.32        7.74      1.76 o 
  -6  -6   4       30.46       35.12      3.06 o 
  -5  -6   4       81.89       69.71      3.76 o 
  -4  -6   4      123.15      113.64      3.87 o 
  -3  -6   4       82.99       90.49      3.30 o 
  -2  -6   4       37.31       42.40      2.24 o 
  -1  -6   4       49.84       47.78      2.26 o 
   0  -6   4       28.22       24.32      1.56 o 
   1  -6   4      132.97      116.81      3.98 o 
   2  -6   4      442.01      495.17      5.21 o 
   3  -6   4       29.34       31.16      1.09 o 
   4  -6   4       46.01       39.58      1.72 o 
   5  -6   4       98.77       95.76      2.04 o 
   6  -6   4      943.36      946.55      9.28 o 
   7  -6   4       10.04        7.86      0.91 o 
   8  -6   4       35.68       36.44      2.40 o 
   9  -6   4        9.11        8.09      1.67 o 
  10  -6   4       14.20        9.59      1.94 o 
  11  -6   4        2.44        2.64      1.74 o 
  -7  -5   4        2.72        2.00      1.83 o 
  -6  -5   4        0.08        0.09      1.50 o 
  -5  -5   4       95.87       90.49      2.52 o 
  -4  -5   4      562.73      534.15      8.84 o 
  -3  -5   4       44.55       42.97      2.20 o 
  -2  -5   4      698.35      679.92     10.18 o 
  -1  -5   4      850.22      841.32     11.81 o 
   0  -5   4       12.42       24.61      1.47 o 
   1  -5   4      160.14      147.76      2.66 o 
   2  -5   4      212.76      222.89      2.79 o 
   3  -5   4      443.61      464.22      4.92 o 
   4  -5   4      189.89      202.27      2.85 o 
   5  -5   4      329.46      295.09      3.77 o 
   6  -5   4       33.04       33.16      1.27 o 
   7  -5   4      769.04      775.17     11.98 o 
   8  -5   4       24.67       24.30      2.09 o 
   9  -5   4        2.25        2.48      1.43 o 
  10  -5   4       19.22       27.14      2.53 o 
  11  -5   4       32.79       36.90      3.21 o 
  -8  -4   4       15.32       14.56      2.26 o 
  -7  -4   4        9.89        5.61      1.87 o 
  -6  -4   4        1.95        0.29      1.43 o 
  -5  -4   4       21.52       18.60      1.36 o 
  -4  -4   4       43.25       37.77      1.50 o 
  -3  -4   4      577.14      558.88     14.92 o 
  -2  -4   4     1627.26     1631.07     20.08 o 
  -1  -4   4      362.12      383.81      6.20 o 
   0  -4   4     1321.99     1350.68     16.82 o 
   1  -4   4     3634.55     3717.64     42.26 o 
   2  -4   4     4337.11     4529.18     50.80 o 
   3  -4   4      112.71       89.94      1.62 o 
   4  -4   4      157.04      142.63      2.25 o 
   5  -4   4      290.81      270.19      3.51 o 
   6  -4   4       15.83       15.73      0.95 o 
   7  -4   4      402.43      407.97      7.74 o 
   8  -4   4       11.88       14.38      1.69 o 
   9  -4   4       54.37       60.93      3.21 o 
  10  -4   4       36.22       33.82      2.81 o 
  -8  -3   4       12.06       11.90      2.18 o 
  -7  -3   4      105.63      101.90      4.35 o 
  -6  -3   4        8.94        7.37      1.54 o 
  -5  -3   4       74.62       74.15      1.50 o 
  -4  -3   4       87.84       93.37      1.56 o 
  -3  -3   4        1.79        0.74      0.35 o 
  -2  -3   4        1.28        0.20      0.57 o 
  -1  -3   4      918.89      940.51     12.01 o 
   0  -3   4        0.18        0.00      0.46 o 
   1  -3   4     2042.96     2001.58     18.28 o 
   2  -3   4     2845.90     2781.32     22.47 o 
   3  -3   4      549.62      599.25      5.82 o 
   4  -3   4     2217.20     2245.97     18.73 o 
   5  -3   4      402.98      402.58      4.58 o 
   6  -3   4      158.10      158.43      2.64 o 
   7  -3   4       20.56       21.26      1.83 o 
   8  -3   4        0.21       -0.24      1.01 o 
   9  -3   4       58.47       59.48      3.19 o 
  10  -3   4        3.21        1.58      1.58 o 
  -9  -2   4       13.08       11.96      2.13 o 
  -8  -2   4        4.69        4.82      1.89 o 
  -7  -2   4        1.39        3.47      1.32 o 
  -6  -2   4        2.80        5.53      1.28 o 
  -5  -2   4       56.93       57.89      1.36 o 
  -4  -2   4       29.62       24.14      0.82 o 
  -3  -2   4      855.55      851.70      8.22 o 
  -2  -2   4      128.27      137.42      2.12 o 
  -1  -2   4      172.36      176.14      3.19 o 
   0  -2   4      246.13      264.01      4.20 o 
   1  -2   4      137.76      136.81      2.94 o 
   2  -2   4     1160.57     1223.14     10.45 o 
   3  -2   4      113.80      125.55      1.93 o 
   4  -2   4      322.81      297.77      3.58 o 
   5  -2   4      139.70      160.94      2.54 o 
   6  -2   4      249.52      236.14      3.39 o 
   7  -2   4       94.28       98.71      3.56 o 
   8  -2   4       49.44       54.80      2.90 o 
   9  -2   4       45.30       55.79      3.19 o 
  10  -2   4        0.23        1.45      1.41 o 
  -9  -1   4      121.02      129.83      5.17 o 
  -8  -1   4       50.39       48.68      3.42 o 
  -7  -1   4        1.13        0.43      0.82 o 
  -6  -1   4       93.64       90.34      2.19 o 
  -5  -1   4      631.90      618.74      6.74 o 
  -4  -1   4       18.23       19.94      0.69 o 
  -3  -1   4      584.70      594.40      4.67 o 
  -2  -1   4     1324.72     1347.10     14.30 o 
  -1  -1   4      323.28      263.30      2.26 o 
   0  -1   4      277.12      271.01      2.31 o 
   1  -1   4      434.98      441.70      5.34 o 
   2  -1   4      223.05      241.82      2.92 o 
   3  -1   4      199.32      162.92      2.33 o 
   4  -1   4       23.18       36.43      2.23 o 
   5  -1   4        1.19        1.64      0.75 o 
   6  -1   4      409.52      435.81      5.24 o 
   7  -1   4       48.31       44.68      2.48 o 
   8  -1   4       70.37       65.31      3.19 o 
   9  -1   4       14.03       20.76      2.24 o 
  10  -1   4        1.39        0.79      1.39 o 
 -10   0   4        2.48        1.96      1.69 o 
  -9   0   4      249.40      248.10      4.67 o 
  -8   0   4        1.29        2.33      0.98 o 
  -7   0   4      287.45      272.53      4.30 o 
  -6   0   4       42.21       34.64      1.41 o 
  -5   0   4      556.45      550.99      6.15 o 
  -4   0   4     1101.82     1131.76     10.79 o 
  -3   0   4     1011.07     1075.64      9.80 o 
  -2   0   4     2228.04     2269.48     15.30 o 
  -1   0   4       88.26      106.11      1.22 o 
   0   0   4     2846.86     2803.36     22.48 o 
   1   0   4      141.51      167.55      2.91 o 
   2   0   4     2150.58     2236.68     18.49 o 
   3   0   4      220.79      213.14      2.91 o 
   4   0   4       46.45       48.84      1.38 o 
   5   0   4      379.32      369.62      6.88 o 
   6   0   4      207.85      208.02      5.12 o 
   7   0   4       95.51       85.87      3.45 o 
   8   0   4       25.01       27.18      2.33 o 
   9   0   4        0.01       -1.08      1.21 o 
 -10   1   4        3.77        3.25      1.14 o 
  -9   1   4       29.91       35.11      4.80 o 
  -8   1   4       28.74       31.25      1.64 o 
  -7   1   4      588.59      582.69      7.01 o 
  -6   1   4      189.64      180.92      4.19 o 
  -5   1   4      845.20      800.08      8.17 o 
  -4   1   4       24.94       22.91      1.03 o 
  -3   1   4     1834.82     1814.82     12.52 o 
  -2   1   4     4421.33     4637.16     30.91 o 
  -1   1   4       95.63       96.93      1.26 o 
   0   1   4       24.54       17.21      0.68 o 
   1   1   4      704.07      755.94      7.06 o 
   2   1   4     4153.37     4081.32     55.09 o 
   3   1   4      202.15      237.16      4.73 o 
   4   1   4        9.63        8.88      0.87 o 
   5   1   4        0.66        0.59      0.86 o 
   6   1   4       36.43       31.97      2.22 o 
   7   1   4       52.88       44.53      2.66 o 
   8   1   4       33.82       39.58      2.73 o 
   9   1   4       14.46       11.08      2.13 o 
 -10   2   4       28.94       34.60      1.95 o 
  -9   2   4       22.35       21.45      1.63 o 
  -8   2   4      105.17      108.15      2.77 o 
  -7   2   4       61.00       58.24      1.94 o 
  -6   2   4      370.44      354.66      4.73 o 
  -5   2   4      496.44      499.27      6.86 o 
  -4   2   4     1095.69     1084.35     10.27 o 
  -3   2   4     2280.20     2280.90     22.15 o 
  -2   2   4     1087.09     1093.65      9.94 o 
  -1   2   4     2716.26     2642.92     30.70 o 
   0   2   4      813.02      856.58     11.26 o 
   1   2   4        3.44       10.82      1.08 o 
   2   2   4     3298.27     3246.78     38.04 o 
   3   2   4      460.95      462.64      7.70 o 
   4   2   4      402.52      390.80      7.28 o 
   5   2   4       47.15       41.03      2.42 o 
   6   2   4      264.75      282.26      6.57 o 
   7   2   4       42.37       42.62      2.88 o 
   8   2   4       27.02       36.81      2.99 o 
 -11   3   4        7.21        6.24      1.37 o 
 -10   3   4        2.64        2.68      1.09 o 
  -9   3   4        1.03        1.05      0.91 o 
  -8   3   4      236.00      253.02      4.35 o 
  -7   3   4      186.10      174.91      4.76 o 
  -6   3   4      409.03      407.12      5.29 o 
  -5   3   4      402.19      377.46      4.80 o 
  -4   3   4      942.00      914.07     14.28 o 
  -3   3   4      836.79      862.45      8.45 o 
  -2   3   4       46.22       40.77      1.61 o 
  -1   3   4      107.08      105.35      2.68 o 
   0   3   4      101.33       77.71      2.37 o 
   1   3   4     1451.57     1409.37     18.10 o 
   2   3   4      740.41      779.37     11.39 o 
   3   3   4      197.57      188.91      4.55 o 
   4   3   4       11.67       10.55      1.56 o 
   5   3   4       12.87       12.03      1.67 o 
   6   3   4       18.08       17.55      2.13 o 
   7   3   4       14.18       13.35      2.15 o 
 -11   4   4       25.27       22.73      1.82 o 
 -10   4   4        4.39        2.47      1.15 o 
  -9   4   4       50.09       48.82      2.09 o 
  -8   4   4      208.12      197.41      3.80 o 
  -7   4   4       33.76       33.63      1.67 o 
  -6   4   4      273.77      265.15      4.12 o 
  -5   4   4      528.89      521.57     18.60 o 
  -4   4   4       40.90       34.74      1.76 o 
  -3   4   4        0.02        0.09      0.62 o 
  -2   4   4       15.65       22.21      1.36 o 
  -1   4   4       12.40       11.68      1.17 o 
   0   4   4       58.01       65.90      2.40 o 
   1   4   4        5.42        6.16      1.06 o 
   2   4   4        7.91        3.43      1.06 o 
   3   4   4        8.79        7.48      1.45 o 
   4   4   4        7.52        4.99      1.30 o 
   5   4   4        1.34        1.23      1.23 o 
   6   4   4       36.31       40.31      2.88 o 
   7   4   4        2.75        0.00      1.50 o 
 -11   5   4       15.94       12.66      1.61 o 
 -10   5   4       94.15       89.36      8.69 o 
  -9   5   4        0.35        0.23      1.09 o 
  -8   5   4       36.59       35.95      1.88 o 
  -7   5   4      187.57      182.75      4.84 o 
  -6   5   4        2.98        3.19      1.06 o 
  -5   5   4       63.65       55.11      2.35 o 
  -4   5   4        8.65        3.56      0.90 o 
  -3   5   4       28.31       29.14      1.69 o 
  -2   5   4      131.72      140.12      3.56 o 
  -1   5   4      115.80      103.42      3.19 o 
   0   5   4       47.10       40.22      2.07 o 
   1   5   4       59.56       62.34      2.70 o 
   2   5   4       96.54      104.74      3.61 o 
   3   5   4       44.42       42.42      2.66 o 
   4   5   4        0.46        0.48      1.36 o 
   5   5   4       11.14       10.77      2.05 o 
   6   5   4        8.17        6.27      2.11 o 
 -11   6   4        2.44        4.51      1.96 o 
 -10   6   4       55.56       67.71      3.50 o 
  -9   6   4        3.74        2.66      1.32 o 
  -8   6   4      116.17      113.58      4.02 o 
  -7   6   4       17.56       15.63      1.78 o 
  -6   6   4      209.75      206.37      5.08 o 
  -5   6   4      170.85      153.64      4.16 o 
  -4   6   4      125.81      122.94      3.67 o 
  -3   6   4       80.68       98.54      3.19 o 
  -2   6   4       27.44       24.56      1.76 o 
  -1   6   4      798.18      790.33     11.96 o 
   0   6   4      258.85      256.31      5.67 o 
   1   6   4      307.45      303.26      6.62 o 
   2   6   4      411.56      389.65      7.89 o 
   3   6   4       42.04       37.25      2.59 o 
   4   6   4       10.51        6.79      1.65 o 
   5   6   4       23.91       22.39      2.62 o 
 -10   7   4       66.47       74.96      3.72 o 
  -9   7   4        0.16        0.90      1.25 o 
  -8   7   4      139.72      139.52      4.62 o 
  -7   7   4       14.87       16.14      1.91 o 
  -6   7   4      172.18      169.01      4.77 o 
  -5   7   4        9.57        8.53      1.52 o 
  -3   7   4      169.77      162.63      4.44 o 
  -2   7   4       13.35        6.53      1.34 o 
  -1   7   4      158.27      154.32      4.57 o 
   0   7   4       38.82       40.39      2.79 o 
   1   7   4      100.56       96.91      3.69 o 
   2   7   4        6.95        6.79      1.74 o 
   3   7   4       60.52       71.00      3.54 o 
   4   7   4        2.64       10.86      2.09 o 
 -10   8   4       12.64       10.80      1.91 o 
  -9   8   4       12.49       12.29      1.89 o 
  -8   8   4       69.63       64.96      3.30 o 
  -7   8   4      112.78      119.32      4.22 o 
  -5   8   4       46.08       43.09      2.36 o 
  -4   8   4       92.40       85.65      3.52 o 
  -3   8   4        6.39        8.16      1.54 o 
  -2   8   4      108.48       95.43      3.63 o 
  -1   8   4       78.08       69.64      3.28 o 
   0   8   4      179.81      173.39      5.26 o 
   1   8   4       66.62       67.22      3.52 o 
   2   8   4        0.13        1.39      1.58 o 
   3   8   4       67.87       69.29      3.80 o 
  -9   9   4        0.07        1.21      1.43 o 
  -8   9   4       17.47       17.37      2.05 o 
  -7   9   4       43.46       41.82      2.75 o 
  -6   9   4        0.00       -0.11      0.89 o 
  -5   9   4        5.69        8.68      2.39 o 
  -4   9   4        3.05        5.03      1.20 o 
  -3   9   4       12.95       14.27      1.85 o 
  -2   9   4       15.72       20.76      2.29 o 
  -1   9   4        7.96        6.60      1.80 o 
   0   9   4        4.32        1.50      1.52 o 
   1   9   4        0.00        0.44      1.61 o 
  -8  10   4        3.13       -0.81      1.54 o 
  -7  10   4       43.23       39.65      2.92 o 
  -6  10   4        2.92        3.08      1.03 o 
  -5  10   4        1.19        2.56      1.07 o 
  -4  10   4        1.53        0.53      0.97 o 
  -3  10   4        6.73        6.29      1.34 o 
  -2  10   4       66.21       64.22      2.59 o 
  -1  10   4        0.62        1.22      1.73 o 
  -6  11   4       66.11       68.04      3.72 o 
  -5  11   4       15.64       11.18      1.75 o 
  -4  11   4       31.36       33.37      2.04 o 
   4 -12   5       48.69       45.36      3.23 o 
   5 -12   5        0.19       -2.05      1.41 o 
   6 -12   5       27.28       20.85      2.42 o 
   0 -11   5        7.19        6.53      1.94 o 
   1 -11   5      111.39      120.70      5.04 o 
   2 -11   5       10.74       12.97      2.18 o 
   3 -11   5      109.38      117.38      4.73 o 
   4 -11   5       12.92       12.80      2.00 o 
   5 -11   5      160.32      145.28      5.04 o 
   6 -11   5      384.00      363.29      8.16 o 
   7 -11   5        2.92        5.26      1.74 o 
  -1 -10   5       12.75        6.64      1.85 o 
   0 -10   5       54.72       56.47      3.41 o 
   1 -10   5       14.14       13.13      2.02 o 
   2 -10   5        0.85        3.94      1.47 o 
   3 -10   5      112.84      122.00      4.46 o 
   4 -10   5       15.30       14.80      1.89 o 
   5 -10   5       25.29       27.84      2.40 o 
   6 -10   5        3.89        0.37      1.47 o 
   8 -10   5       96.20       86.40      3.65 o 
   9 -10   5       64.99       70.37      3.67 o 
  -3  -9   5       36.81       34.79      2.88 o 
  -2  -9   5       12.25       12.78      2.13 o 
  -1  -9   5       44.87       37.67      2.73 o 
   0  -9   5      203.06      193.77      5.56 o 
   1  -9   5        4.17        4.09      1.43 o 
   2  -9   5      217.98      221.39      5.83 o 
   3  -9   5        0.84        2.40      1.41 o 
   4  -9   5       46.41       59.86      2.92 o 
   5  -9   5       73.21       70.45      3.10 o 
   6  -9   5       34.00       36.09      1.67 o 
   7  -9   5       20.56       20.82      1.42 o 
   8  -9   5       66.60       64.76      3.25 o 
   9  -9   5      140.55      143.04      4.86 o 
  10  -9   5        0.10       -0.55      1.50 o 
  -4  -8   5       25.71       29.31      2.51 o 
  -3  -8   5       57.60       47.45      2.97 o 
  -2  -8   5       37.14       29.97      2.31 o 
  -1  -8   5       11.27        9.43      1.58 o 
   0  -8   5       89.39       74.15      3.17 o 
   1  -8   5       44.89       47.32      2.62 o 
   2  -8   5      795.18      803.01     12.56 o 
   3  -8   5      428.36      415.16      7.76 o 
   4  -8   5      998.83      986.81     22.06 o 
   5  -8   5      257.66      251.11      3.82 o 
   6  -8   5      257.66      263.07      4.09 o 
   7  -8   5        7.03        8.69      1.08 o 
   8  -8   5       31.58       32.04      2.40 o 
   9  -8   5       35.79       40.26      2.79 o 
  10  -8   5       39.05       39.08      3.10 o 
  -5  -7   5        0.32        0.11      1.50 o 
  -4  -7   5        3.04        3.80      1.47 o 
  -3  -7   5        1.98       -1.74      1.17 o 
  -2  -7   5      124.77      120.50      3.96 o 
  -1  -7   5       79.25       71.00      2.97 o 
   0  -7   5      197.79      214.35      5.17 o 
   1  -7   5      427.14      416.28      7.67 o 
   2  -7   5        1.89        1.61      0.90 o 
   3  -7   5        1.24        3.64      0.85 o 
   4  -7   5       88.28       97.92      2.07 o 
   5  -7   5      203.86      195.42      3.14 o 
   6  -7   5       38.98       35.63      3.55 o 
   7  -7   5        9.88       10.54      2.25 o 
   8  -7   5       75.41       72.79      3.23 o 
   9  -7   5       14.72       13.37      1.85 o 
  10  -7   5       15.65       16.25      2.20 o 
  -6  -6   5       14.95       12.69      2.18 o 
  -5  -6   5       39.11       37.67      2.99 o 
  -4  -6   5      657.97      626.75     10.31 o 
  -3  -6   5      162.95      160.96      4.35 o 
  -2  -6   5      374.48      368.63      6.95 o 
  -1  -6   5        7.61        5.96      1.10 o 
   0  -6   5      921.87      955.91     13.50 o 
   1  -6   5       40.65       27.99      1.74 o 
   2  -6   5      567.83      571.42     11.32 o 
   3  -6   5     3072.65     3088.01     25.45 o 
   4  -6   5      146.00      162.59      2.63 o 
   5  -6   5      397.98      371.24      4.59 o 
   6  -6   5       12.85       10.87      0.94 o 
   7  -6   5      660.80      655.19      7.27 o 
   8  -6   5       33.21       32.39      2.31 o 
   9  -6   5       68.17       68.12      3.30 o 
  10  -6   5        8.60        7.04      1.69 o 
  -7  -5   5       33.26       35.60      3.12 o 
  -6  -5   5       48.71       44.75      3.30 o 
  -5  -5   5       82.54       82.90      4.00 o 
  -4  -5   5       11.38       12.49      1.18 o 
  -3  -5   5      324.28      335.52      6.33 o 
  -2  -5   5      197.10      207.52      4.57 o 
  -1  -5   5       43.02       39.49      1.94 o 
   0  -5   5       23.90       17.53      1.32 o 
   1  -5   5      187.17      201.03      4.24 o 
   2  -5   5       13.56       13.29      0.72 o 
   3  -5   5       57.11       66.55      1.46 o 
   4  -5   5        0.66        0.28      0.75 o 
   5  -5   5      369.42      382.22      4.63 o 
   6  -5   5       38.57       41.64      1.53 o 
   7  -5   5        2.08        3.38      1.52 o 
   8  -5   5       26.08       21.24      1.96 o 
   9  -5   5        4.50        7.26      1.72 o 
  10  -5   5        2.94        4.79      1.54 o 
  -8  -4   5        2.03        1.14      1.63 o 
  -7  -4   5       71.51       73.01      3.87 o 
  -6  -4   5        5.08        4.33      1.54 o 
  -5  -4   5      296.96      278.06      6.88 o 
  -4  -4   5        0.02        0.35      0.66 o 
  -3  -4   5       28.87       20.49      1.50 o 
  -2  -4   5       57.28       65.18      2.29 o 
  -1  -4   5     1645.65     1701.70     20.82 o 
   0  -4   5     1037.24     1081.75     14.03 o 
   1  -4   5        0.07        2.81      0.75 o 
   2  -4   5      875.82      920.78      8.32 o 
   3  -4   5      344.50      385.99      4.26 o 
   4  -4   5      577.57      582.47      7.56 o 
   5  -4   5      444.34      448.21      5.10 o 
   6  -4   5      245.76      240.00      3.50 o 
   7  -4   5       27.73       25.19      2.59 o 
   8  -4   5       10.82       15.96      1.80 o 
   9  -4   5       17.35       22.47      2.18 o 
  10  -4   5       12.40       10.36      2.00 o 
  -8  -3   5       21.22       24.98      2.64 o 
  -7  -3   5        5.95        5.56      1.61 o 
  -6  -3   5       74.52       78.81      3.58 o 
  -5  -3   5        0.08        0.00      0.99 o 
  -4  -3   5        4.54        1.93      0.63 o 
  -3  -3   5      273.04      270.42      3.70 o 
  -2  -3   5      456.70      451.51      6.84 o 
  -1  -3   5        0.45       -0.62      0.51 o 
   0  -3   5       74.73       77.80      2.20 o 
   1  -3   5     3849.50     4048.90     32.47 o 
   2  -3   5       31.87       29.78      2.14 o 
   3  -3   5      842.00      864.81      8.02 o 
   4  -3   5      180.33      184.49      2.71 o 
   5  -3   5       24.09       21.66      1.04 o 
   6  -3   5      770.82      722.11      7.52 o 
   7  -3   5        5.50        7.15      1.41 o 
   8  -3   5      284.61      288.37      6.77 o 
   9  -3   5       68.88       73.99      3.58 o 
  10  -3   5       16.32       20.34      2.35 o 
  -9  -2   5       29.68       27.68      2.95 o 
  -8  -2   5        0.86        0.84      1.41 o 
  -7  -2   5        0.79        2.07      1.34 o 
  -6  -2   5       55.79       57.83      2.99 o 
  -5  -2   5        3.25        1.48      0.64 o 
  -4  -2   5        3.92        3.31      0.48 o 
  -3  -2   5     1524.03     1629.45     14.70 o 
  -2  -2   5       11.63        5.65      0.56 o 
  -1  -2   5      296.58      299.45      4.77 o 
   0  -2   5     1264.94     1342.04     16.27 o 
   1  -2   5     2205.56     2210.75     18.05 o 
   2  -2   5      722.99      768.09      7.10 o 
   3  -2   5        0.04        2.63      0.48 o 
   4  -2   5      380.72      388.66      4.47 o 
   5  -2   5      460.95      425.37      4.97 o 
   6  -2   5      317.04      301.82      4.12 o 
   7  -2   5      118.77      109.75      3.76 o 
   8  -2   5      125.71      115.40      4.16 o 
   9  -2   5       48.27       48.14      3.01 o 
  10  -2   5       58.48       65.66      3.76 o 
  -9  -1   5       91.71       92.03      4.42 o 
  -8  -1   5        8.66       11.10      1.98 o 
  -7  -1   5      108.82      103.67      2.55 o 
  -6  -1   5       99.38      100.11      2.32 o 
  -5  -1   5        5.19        5.03      0.76 o 
  -4  -1   5       13.82       13.31      0.61 o 
  -3  -1   5      168.44      206.80      2.15 o 
  -2  -1   5      174.28      209.28      2.07 o 
  -1  -1   5      861.85      851.23      6.23 o 
   0  -1   5       60.89       57.51      0.91 o 
   1  -1   5      540.33      516.43      6.03 o 
   2  -1   5       90.89      117.85      3.05 o 
   3  -1   5        3.69        3.77      1.11 o 
   4  -1   5        0.15        0.94      0.47 o 
   5  -1   5        0.20        0.53      0.52 o 
   6  -1   5      150.80      147.72      2.78 o 
   7  -1   5        0.13        0.59      1.01 o 
   8  -1   5       53.53       51.39      3.01 o 
   9  -1   5        1.41        2.20      1.41 o 
 -10   0   5       51.64       46.86      3.50 o 
  -9   0   5       34.42       38.04      3.08 o 
  -8   0   5      187.12      194.89      3.80 o 
  -7   0   5       29.75       32.59      1.57 o 
  -6   0   5       27.04       25.79      1.27 o 
  -5   0   5      799.39      791.05      8.18 o 
  -4   0   5     1179.58     1308.99     12.07 o 
  -3   0   5       72.83       86.54      1.62 o 
  -2   0   5      207.89      238.96      2.30 o 
  -1   0   5      336.86      289.50      2.60 o 
   0   0   5      114.32      111.46      1.33 o 
   1   0   5       15.72       19.06      0.90 o 
   2   0   5      441.30      498.08      5.22 o 
   3   0   5      119.25      118.18      2.15 o 
   4   0   5      156.48      176.77      3.38 o 
   5   0   5        5.37        7.43      1.31 o 
   6   0   5       23.93       27.64      1.98 o 
   7   0   5        2.88        1.14      1.25 o 
   8   0   5        1.41        3.03      1.30 o 
   9   0   5        0.18       -0.37      1.47 o 
 -10   1   5       38.67       45.56      5.07 o 
  -9   1   5       66.88       66.60      2.36 o 
  -8   1   5       27.57       32.38      1.65 o 
  -7   1   5        1.52        1.06      0.76 o 
  -6   1   5      336.56      320.46      4.48 o 
  -5   1   5       29.23       26.50      1.17 o 
  -4   1   5      122.89      138.12      1.72 o 
  -3   1   5     1880.20     1951.31     16.95 o 
  -2   1   5       49.85       55.48      1.43 o 
  -1   1   5      676.53      628.48      4.92 o 
   0   1   5      615.65      623.22      6.05 o 
   1   1   5       18.19       25.09      0.95 o 
   2   1   5      214.03      229.71      3.18 o 
   3   1   5      200.02      180.72      2.90 o 
   4   1   5      249.39      242.04      5.28 o 
   5   1   5        4.29        4.73      1.28 o 
   6   1   5      111.80      109.51      3.85 o 
   7   1   5       55.54       55.39      3.03 o 
   8   1   5       31.87       30.39      2.75 o 
 -10   2   5       33.95       34.75      2.03 o 
  -9   2   5        1.67        0.73      0.99 o 
  -8   2   5        1.31        2.34      0.90 o 
  -7   2   5      198.98      193.77      3.51 o 
  -6   2   5      141.06      141.58      3.09 o 
  -5   2   5      283.15      281.42      3.94 o 
  -4   2   5     5410.05     5430.36     61.59 o 
  -3   2   5       33.01       42.04      1.51 o 
  -2   2   5      356.91      318.33      3.01 o 
  -1   2   5      393.14      324.06      4.52 o 
   0   2   5       10.45       11.24      1.03 o 
   1   2   5     1161.49     1186.71     15.50 o 
   2   2   5       85.69       74.54      2.57 o 
   3   2   5     1199.15     1184.07     16.16 o 
   4   2   5       53.08       47.65      2.42 o 
   5   2   5      371.25      354.95      7.37 o 
   6   2   5       48.87       50.80      2.86 o 
   7   2   5       16.58       10.95      1.91 o 
   8   2   5       16.55       16.34      2.31 o 
 -10   3   5        6.25        6.71      2.89 o 
  -9   3   5       33.72       33.23      2.62 o 
  -8   3   5      344.69      329.08      5.13 o 
  -7   3   5      165.29      158.55      3.21 o 
  -6   3   5       74.92       64.93      1.95 o 
  -5   3   5      749.78      729.54      8.03 o 
  -4   3   5     1795.51     1722.46     15.65 o 
  -3   3   5      458.66      457.99      5.24 o 
  -2   3   5      562.08      466.95      7.19 o 
  -1   3   5       12.61       11.39      1.10 o 
   0   3   5        1.88        0.35      0.68 o 
   1   3   5     2145.99     2178.52     26.81 o 
   2   3   5       97.51       86.86      3.03 o 
   3   3   5     1183.14     1157.73     16.27 o 
   4   3   5      105.40      111.60      3.85 o 
   5   3   5       79.40       80.55      3.52 o 
   6   3   5       15.32       15.74      2.00 o 
   7   3   5       14.13       20.03      2.35 o 
 -11   4   5        3.35        2.96      1.26 o 
 -10   4   5        2.21        1.30      1.04 o 
  -9   4   5       21.97       20.43      1.59 o 
  -8   4   5      238.20      227.32      4.19 o 
  -7   4   5      472.66      452.30     10.18 o 
  -6   4   5       37.10       33.36      1.95 o 
  -5   4   5      141.82      146.34      2.86 o 
  -4   4   5       21.00       29.62      1.69 o 
  -3   4   5       32.12       27.68      1.56 o 
  -2   4   5        4.54        1.28      0.75 o 
  -1   4   5      123.83      151.84      3.76 o 
   0   4   5      104.59      122.79      3.45 o 
   1   4   5        2.74        5.43      1.08 o 
   2   4   5      516.93      491.60      8.71 o 
   3   4   5      784.83      791.53     12.69 o 
   4   4   5       13.58       14.01      1.94 o 
   5   4   5      147.22      148.74      4.90 o 
   6   4   5        2.43        3.74      1.76 o 
 -11   5   5        6.97        7.99      1.46 o 
 -10   5   5       33.10       40.11      3.49 o 
  -9   5   5        4.29        2.18      1.11 o 
  -8   5   5       28.81       29.05      1.72 o 
  -7   5   5     1324.49     1255.45     17.68 o 
  -6   5   5       12.61       11.52      1.47 o 
  -5   5   5       49.37       44.40      2.18 o 
  -4   5   5       16.96       18.71      1.58 o 
  -2   5   5       54.20       58.71      2.40 o 
  -1   5   5      233.66      228.93      5.10 o 
   0   5   5       53.18       53.94      2.44 o 
   1   5   5       76.61       72.30      2.99 o 
   2   5   5        3.55        0.64      1.17 o 
   3   5   5        3.56        4.99      1.41 o 
   4   5   5      102.74      105.70      4.24 o 
   5   5   5        4.47        3.89      1.85 o 
   6   5   5        0.19       -0.79      1.87 o 
 -10   6   5       21.79       19.99      2.37 o 
  -9   6   5       40.15       45.54      2.81 o 
  -8   6   5       37.98       33.58      2.42 o 
  -7   6   5       12.10       10.49      1.65 o 
  -6   6   5      340.50      349.77      7.12 o 
  -5   6   5        1.87        0.40      0.97 o 
  -4   6   5      176.07      170.48      4.44 o 
  -3   6   5        0.67        0.75      1.06 o 
  -2   6   5       20.89       25.00      1.83 o 
  -1   6   5        2.95        2.97      1.17 o 
   0   6   5      145.72      131.63      4.07 o 
   1   6   5       95.73       88.46      3.54 o 
   2   6   5       14.97       14.80      2.05 o 
   3   6   5       69.15       61.48      3.28 o 
   4   6   5       21.12       22.56      2.57 o 
   5   6   5       12.63       10.64      2.24 o 
 -10   7   5        5.88        9.52      2.09 o 
  -9   7   5       80.88       85.19      3.94 o 
  -8   7   5       20.85       19.37      2.20 o 
  -7   7   5      207.99      212.31      5.61 o 
  -6   7   5       91.94       82.06      3.36 o 
  -4   7   5       64.24       68.54      3.10 o 
  -3   7   5       41.36       37.78      2.33 o 
  -2   7   5        8.99       10.49      1.61 o 
  -1   7   5      226.40      246.00      6.00 o 
   0   7   5      750.77      823.02     13.37 o 
   1   7   5       37.55       42.22      2.79 o 
   2   7   5       24.03       27.60      2.57 o 
   3   7   5       27.13       32.87      2.92 o 
   4   7   5        0.00       -1.03      1.58 o 
 -10   8   5       20.22       20.63      2.48 o 
  -9   8   5       53.45       54.89      3.30 o 
  -8   8   5        7.15        6.00      1.61 o 
  -7   8   5      146.16      145.92      4.79 o 
  -4   8   5        4.38        6.57      1.50 o 
  -3   8   5       17.97       25.07      2.18 o 
  -1   8   5        1.52       -0.84      1.34 o 
   0   8   5      170.55      180.40      5.48 o 
   1   8   5       36.39       41.41      3.08 o 
   2   8   5       48.92       45.98      3.23 o 
  -9   9   5        0.08        0.11      1.36 o 
  -8   9   5        0.47        1.98      1.41 o 
  -7   9   5       10.92        8.03      1.72 o 
  -6   9   5       17.86       19.55      2.13 o 
  -5   9   5        9.48       10.45      1.27 o 
  -4   9   5        0.89       -0.51      1.25 o 
  -3   9   5      136.52      142.16      4.86 o 
  -2   9   5       58.85       55.41      3.28 o 
  -1   9   5       34.95       33.51      2.73 o 
   0   9   5        0.69        0.51      1.72 o 
   1   9   5        0.38       -0.13      1.78 o 
  -8  10   5        4.62        4.75      1.58 o 
  -7  10   5        2.67        5.15      1.78 o 
  -6  10   5        3.68        6.05      1.80 o 
  -5  10   5        7.90        6.81      2.78 o 
  -4  10   5        5.20        4.36      1.31 o 
  -3  10   5        0.03        1.08      1.08 o 
  -2  10   5       60.97       55.79      3.39 o 
  -1  10   5       12.10       11.87      2.20 o 
   1 -11   6       90.97      119.25      5.01 o 
   2 -11   6       21.06       20.08      2.48 o 
   3 -11   6      167.56      168.04      5.56 o 
   4 -11   6        1.22        0.75      1.39 o 
   5 -11   6      109.75      119.51      4.64 o 
   6 -11   6        7.43       12.64      1.91 o 
   7 -11   6       49.46       57.48      3.34 o 
  -1 -10   6       16.01       13.96      2.22 o 
   0 -10   6      217.53      232.85      6.71 o 
   1 -10   6        3.50        5.74      1.74 o 
   2 -10   6      174.55      171.96      5.41 o 
   3 -10   6       20.34       22.89      2.22 o 
   4 -10   6       27.64       29.55      2.53 o 
   5 -10   6       70.54       72.41      3.41 o 
   6 -10   6       63.86       65.59      3.21 o 
   9 -10   6       76.67       92.91      4.02 o 
  -3  -9   6        1.38        2.13      1.76 o 
  -2  -9   6        6.74        5.04      1.80 o 
  -1  -9   6       50.11       58.32      3.25 o 
   0  -9   6        0.01        1.50      1.36 o 
   1  -9   6      103.63      109.11      4.16 o 
   2  -9   6       30.10       37.34      2.57 o 
   3  -9   6      520.71      495.53      9.24 o 
   4  -9   6       22.58       21.97      1.98 o 
   5  -9   6      173.90      171.23      4.90 o 
   6  -9   6       25.27       26.30      2.22 o 
   7  -9   6        5.33        4.22      1.06 o 
   8  -9   6      113.95      117.29      4.16 o 
   9  -9   6       10.11       12.05      2.00 o 
  -4  -8   6       11.21       12.84      1.87 o 
  -3  -8   6      189.55      188.36      5.56 o 
  -2  -8   6        0.32        1.89      1.28 o 
  -1  -8   6        2.23        4.31      1.36 o 
   0  -8   6        0.03       -0.46      1.06 o 
   1  -8   6      516.02      528.54      9.50 o 
   2  -8   6      326.32      325.66      6.86 o 
   3  -8   6      112.36      117.36      3.85 o 
   4  -8   6       60.98       66.50      2.90 o 
   5  -8   6        2.75        2.33      0.78 o 
   6  -8   6     1333.98     1390.39     13.27 o 
   7  -8   6       27.14       24.15      2.94 o 
   8  -8   6      161.67      177.50      5.10 o 
   9  -8   6       42.39       36.61      2.84 o 
  10  -8   6       17.37       15.17      2.24 o 
  -5  -7   6       31.86       32.28      3.01 o 
  -4  -7   6       37.67       33.16      2.51 o 
  -3  -7   6       85.13       77.01      3.28 o 
  -2  -7   6       94.52       89.48      3.45 o 
  -1  -7   6        3.44        2.66      1.14 o 
   0  -7   6      373.54      358.83      7.10 o 
   1  -7   6      132.55      134.38      3.94 o 
   2  -7   6       32.97       33.93      2.05 o 
   3  -7   6        4.18        7.30      1.23 o 
   4  -7   6       29.11       31.21      1.24 o 
   5  -7   6      502.19      496.36      5.82 o 
   6  -7   6       10.28       15.70      1.19 o 
   7  -7   6      420.74      441.48      8.97 o 
   8  -7   6      194.24      189.44      5.23 o 
   9  -7   6        0.40        2.02      1.52 o 
  10  -7   6        1.03        2.70      1.47 o 
  -6  -6   6       12.58       11.26      2.13 o 
  -5  -6   6      203.39      192.85      6.38 o 
  -4  -6   6       20.48       22.15      2.43 o 
  -3  -6   6        0.07        0.81      1.06 o 
  -2  -6   6      296.92      307.55      6.35 o 
  -1  -6   6        0.06        1.94      0.95 o 
   0  -6   6     1017.53     1014.22     14.23 o 
   1  -6   6       12.75       13.26      1.28 o 
   2  -6   6      654.00      656.65     10.12 o 
   3  -6   6       51.99       48.35      1.34 o 
   4  -6   6       74.63       67.62      1.68 o 
   5  -6   6        2.52        3.86      0.71 o 
   6  -6   6      380.52      388.29      5.01 o 
   7  -6   6      275.45      278.70      4.18 o 
   8  -6   6      192.48      191.44      5.21 o 
   9  -6   6        8.39        6.77      1.58 o 
  10  -6   6        5.73        6.57      1.89 o 
  -7  -5   6       39.83       41.54      3.30 o 
  -6  -5   6        5.27        6.05      1.83 o 
  -5  -5   6       32.49       36.61      2.81 o 
  -4  -5   6       10.98       12.26      3.13 o 
  -3  -5   6      513.61      501.71      8.33 o 
  -2  -5   6       98.18      100.69      3.14 o 
  -1  -5   6      320.58      302.91      5.74 o 
   0  -5   6      548.01      576.37      8.93 o 
   1  -5   6      231.29      229.48      4.75 o 
   2  -5   6      257.68      335.16      4.06 o 
   3  -5   6       19.96       24.30      4.31 o 
   4  -5   6     1103.11     1187.87     10.96 o 
   5  -5   6      541.60      541.85      6.05 o 
   6  -5   6      527.24      486.79      7.18 o 
   7  -5   6        0.02       -1.08      0.72 o 
   8  -5   6        1.54        1.34      1.17 o 
   9  -5   6       62.55       64.89      3.39 o 
  10  -5   6        6.25       10.53      2.05 o 
  -7  -4   6        0.69       -0.13      1.36 o 
  -6  -4   6      167.24      162.81      5.54 o 
  -5  -4   6       11.40        5.98      1.58 o 
  -4  -4   6       92.91       81.89      2.15 o 
  -3  -4   6      300.82      286.13      4.15 o 
  -2  -4   6      153.49      143.35      3.47 o 
  -1  -4   6      536.35      519.55      8.03 o 
   0  -4   6      191.85      187.68      4.00 o 
   1  -4   6      798.99      786.59     10.95 o 
   2  -4   6      235.00      253.48      4.93 o 
   3  -4   6      192.11      285.19      3.54 o 
   4  -4   6        5.18        4.12      0.73 o 
   5  -4   6      429.30      430.48      5.11 o 
   6  -4   6     1270.91     1270.85     11.98 o 
   7  -4   6      503.96      495.13      6.00 o 
   8  -4   6      108.61      108.17      4.09 o 
   9  -4   6        2.48       -0.22      1.43 o 
  10  -4   6        0.01        0.59      1.58 o 
  -8  -3   6        5.98        1.28      1.74 o 
  -7  -3   6       15.29       11.17      2.02 o 
  -6  -3   6       42.48       39.95      2.77 o 
  -5  -3   6      171.63      174.16      5.19 o 
  -4  -3   6      474.87      441.24      8.64 o 
  -3  -3   6       56.21       63.03      1.68 o 
  -2  -3   6      905.92      885.54      8.82 o 
  -1  -3   6      830.20      797.67     10.82 o 
   0  -3   6      535.65      552.22      8.05 o 
   1  -3   6     2306.07     2452.55     20.07 o 
   2  -3   6      297.66      369.94      4.06 o 
   3  -3   6     2135.55     2016.39     17.08 o 
   4  -3   6      228.13      195.48      2.91 o 
   5  -3   6      491.36      475.07      5.51 o 
   6  -3   6       20.98       18.76      1.16 o 
   7  -3   6      235.89      234.45      3.77 o 
   8  -3   6      186.78      182.32      5.30 o 
   9  -3   6        0.76        3.12      1.56 o 
  10  -3   6       24.58       32.13      2.86 o 
  -9  -2   6        0.95        3.80      1.76 o 
  -8  -2   6        7.95        8.53      1.87 o 
  -7  -2   6       44.86       42.95      2.95 o 
  -6  -2   6       38.06       36.92      2.46 o 
  -5  -2   6       69.88       75.01      3.17 o 
  -4  -2   6      130.10      121.36      3.00 o 
  -3  -2   6      203.34      208.86      3.43 o 
  -2  -2   6      252.25      237.11      3.22 o 
  -1  -2   6        0.11        0.63      0.59 o 
   0  -2   6      861.48      865.14      7.67 o 
   1  -2   6       20.93       14.77      0.70 o 
   2  -2   6     3568.30     3641.72     29.40 o 
   3  -2   6     1021.45     1060.72     13.24 o 
   4  -2   6       90.27       85.81      2.19 o 
   5  -2   6      268.22      259.36      3.70 o 
   6  -2   6       23.91       23.76      1.28 o 
   7  -2   6        2.55        2.54      0.95 o 
   8  -2   6       11.13        7.78      1.63 o 
   9  -2   6       42.34       47.56      3.10 o 
  -9  -1   6        0.83       -0.29      1.72 o 
  -8  -1   6        0.85        1.61      1.47 o 
  -7  -1   6        0.28       -1.30      1.19 o 
  -6  -1   6        9.16        9.79      0.99 o 
  -5  -1   6      620.66      623.66      6.86 o 
  -4  -1   6      336.12      339.34      3.26 o 
  -3  -1   6      114.12       94.33      1.38 o 
  -2  -1   6      680.42      794.09      6.51 o 
  -1  -1   6     1561.69     1554.19     10.89 o 
   0  -1   6     1317.44     1376.35      9.74 o 
   1  -1   6      202.75      198.71      3.54 o 
   2  -1   6      132.73      152.36      3.05 o 
   3  -1   6      185.85      210.74      3.02 o 
   4  -1   6        1.47        2.35      1.06 o 
   5  -1   6      137.69      147.33      2.75 o 
   6  -1   6        5.43        5.88      0.88 o 
   7  -1   6        9.58        4.27      1.54 o 
   8  -1   6       27.36       27.00      2.40 o 
   9  -1   6       17.41       22.12      2.59 o 
 -10   0   6       78.08       89.50      4.64 o 
  -9   0   6        4.20        9.83      2.05 o 
  -8   0   6      112.64      112.19      4.57 o 
  -7   0   6      105.26       97.67      2.48 o 
  -6   0   6       20.81       25.43      1.28 o 
  -5   0   6      221.46      209.31      3.96 o 
  -4   0   6       11.05       15.05      0.67 o 
  -3   0   6      707.73      672.16      6.52 o 
  -2   0   6      338.52      357.38      3.22 o 
  -1   0   6        0.30        3.06      0.37 o 
   0   0   6       22.79       29.95      0.74 o 
   1   0   6      115.40       98.46      1.51 o 
   2   0   6      216.42      199.18      2.87 o 
   3   0   6       24.48       35.62      1.25 o 
   4   0   6       97.48      100.94      4.07 o 
   5   0   6       15.50       17.36      1.14 o 
   6   0   6      284.99      249.05      5.98 o 
   7   0   6        6.45        4.24      1.39 o 
   8   0   6       23.62       16.05      2.05 o 
   9   0   6        2.86        1.17      1.47 o 
 -10   1   6        6.30        8.18      2.11 o 
  -9   1   6       87.49       81.74      4.31 o 
  -8   1   6       80.85       78.87      3.72 o 
  -7   1   6        9.44       13.16      1.17 o 
  -6   1   6      468.73      467.47      5.86 o 
  -5   1   6        5.20        6.17      0.76 o 
  -4   1   6      905.19      875.42      6.79 o 
  -3   1   6      813.82      785.89      6.15 o 
  -2   1   6     1434.73     1468.64     10.50 o 
  -1   1   6      565.98      519.15      4.34 o 
   0   1   6        1.88        2.18      0.49 o 
   1   1   6      474.60      458.12      6.64 o 
   2   1   6     1201.52     1261.14     11.61 o 
   3   1   6      566.55      514.30      5.95 o 
   4   1   6       16.04       18.69      1.67 o 
   5   1   6      202.90      184.07      4.93 o 
   6   1   6       58.88       58.91      2.99 o 
   7   1   6       13.91       15.06      2.05 o 
   8   1   6        1.10        0.29      1.25 o 
 -10   2   6        1.67        1.91      1.36 o 
  -9   2   6       94.53       90.44      2.73 o 
  -8   2   6       78.23       78.90      2.45 o 
  -7   2   6      123.23      125.02      2.84 o 
  -6   2   6      166.09      168.15      3.12 o 
  -5   2   6      866.40      844.24      8.80 o 
  -4   2   6      265.51      250.80      6.05 o 
  -3   2   6      990.08     1044.94      7.95 o 
  -2   2   6      315.64      278.25      2.85 o 
  -1   2   6      419.30      444.18      4.89 o 
   0   2   6     3057.08     3018.43     49.61 o 
   1   2   6       31.08       32.30      1.76 o 
   2   2   6        4.20        2.99      0.92 o 
   3   2   6      100.81      102.34      3.34 o 
   4   2   6      117.08      122.35      3.91 o 
   5   2   6       42.59       41.01      2.51 o 
   6   2   6        2.44        0.11      1.43 o 
   7   2   6       79.89       84.26      4.02 o 
   8   2   6        4.30        1.34      1.56 o 
 -10   3   6       13.15        9.15      1.64 o 
  -9   3   6        0.38        0.44      0.95 o 
  -8   3   6        1.11        1.59      0.96 o 
  -7   3   6      414.26      405.11      5.68 o 
  -6   3   6      577.10      550.06     11.47 o 
  -5   3   6      220.77      219.99      6.71 o 
  -4   3   6      142.91      152.90      2.76 o 
  -3   3   6      131.56      135.75      2.47 o 
  -2   3   6        7.40        2.88      0.90 o 
  -1   3   6      255.89      266.21      5.12 o 
   0   3   6      775.57      755.71     11.04 o 
   1   3   6      102.36      110.81      3.36 o 
   2   3   6      570.04      545.21      9.24 o 
   3   3   6      336.65      341.23      7.10 o 
   4   3   6       79.87       87.03      3.54 o 
   5   3   6       88.52       97.59      3.89 o 
   6   3   6        0.26        0.88      1.47 o 
   7   3   6       20.61       28.52      2.88 o 
 -10   4   6        8.01       11.33      1.95 o 
  -9   4   6       18.78       13.00      1.81 o 
  -8   4   6       40.22       38.42      1.91 o 
  -7   4   6       42.09       36.45      1.80 o 
  -6   4   6       71.07       77.66      2.30 o 
  -5   4   6      451.11      446.24      5.76 o 
  -4   4   6       71.73       63.62      2.46 o 
  -3   4   6       31.13       36.50      1.87 o 
  -2   4   6        4.34        0.20      0.75 o 
  -1   4   6        1.63        4.79      1.03 o 
   0   4   6       17.03       23.09      1.72 o 
   1   4   6      117.30      111.66      3.63 o 
   2   4   6      244.31      238.06      5.65 o 
   3   4   6      175.71      172.53      5.01 o 
   4   4   6       16.64       27.55      2.44 o 
   5   4   6        0.19        0.33      1.61 o 
   6   4   6       26.56       35.03      2.24 o 
 -10   5   6       14.22       17.64      1.85 o 
  -9   5   6       12.70       12.03      1.47 o 
  -8   5   6       77.36       69.91      2.47 o 
  -7   5   6      277.11      272.69      6.22 o 
  -6   5   6      168.14      162.26      4.44 o 
  -5   5   6      182.17      178.58      4.53 o 
  -4   5   6        4.00        5.43      1.19 o 
  -3   5   6       19.57       29.42      1.85 o 
  -2   5   6       73.62       78.81      2.92 o 
  -1   5   6       30.97       32.63      2.05 o 
   0   5   6        0.62        0.73      0.90 o 
   1   5   6      362.73      362.15      7.43 o 
   2   5   6       34.94       37.45      2.46 o 
   3   5   6       72.01       74.41      3.47 o 
   4   5   6        2.19        2.70      1.63 o 
   5   5   6        0.01        1.23      1.54 o 
 -10   6   6        1.57        0.48      1.32 o 
  -9   6   6       27.49       32.50      2.70 o 
  -8   6   6        1.33        1.01      1.41 o 
  -7   6   6      193.09      193.33      5.26 o 
  -6   6   6      194.32      183.44      4.93 o 
  -5   6   6       55.53       62.27      2.92 o 
  -4   6   6      129.20      121.80      3.83 o 
  -2   6   6        0.51       -0.04      1.01 o 
  -1   6   6       77.23       77.23      3.25 o 
   0   6   6      376.52      374.09      7.70 o 
   1   6   6       18.84       21.24      2.20 o 
   2   6   6      230.29      228.32      6.14 o 
   3   6   6       29.56       26.39      2.57 o 
   4   6   6       27.09       23.35      2.44 o 
 -10   7   6       28.47       18.60      2.51 o 
  -9   7   6       20.86       21.55      2.35 o 
  -8   7   6       24.26       29.69      2.53 o 
  -7   7   6       96.74      108.10      4.05 o 
  -6   7   6       24.30       24.43      2.18 o 
  -5   7   6       92.63       84.99      3.45 o 
  -4   7   6        0.04       -0.77      1.23 o 
  -2   7   6      163.65      180.20      5.12 o 
  -1   7   6       29.08       28.10      2.40 o 
   0   7   6       45.26       40.24      2.99 o 
   1   7   6       11.09       11.10      1.89 o 
   2   7   6       53.05       47.65      3.08 o 
   3   7   6       10.85        9.52      2.11 o 
  -9   8   6       27.49       27.46      2.66 o 
  -8   8   6        1.94        0.31      1.41 o 
  -7   8   6       38.99       32.19      2.59 o 
  -6   8   6       52.68       52.23      3.14 o 
  -5   8   6       49.62       49.39      2.99 o 
  -4   8   6        0.61       -0.29      1.23 o 
  -3   8   6       52.85       54.89      3.12 o 
  -1   8   6       65.59       69.95      3.72 o 
   0   8   6        3.84        4.02      1.65 o 
   1   8   6        0.68       -0.02      1.67 o 
   2   8   6        9.75       11.28      2.24 o 
  -8   9   6        6.24        7.06      1.89 o 
  -6   9   6      127.38      119.23      4.51 o 
  -5   9   6        6.63        6.66      1.65 o 
  -4   9   6       17.34       17.99      2.18 o 
  -3   9   6        0.12        1.14      1.50 o 
  -2   9   6        0.58        0.18      1.61 o 
  -1   9   6       69.47       61.77      3.69 o 
   0   9   6        0.65        5.63      2.07 o 
  -7  10   6        2.71       -0.15      1.52 o 
  -6  10   6       11.01       12.09      2.05 o 
  -5  10   6        0.40       -0.25      1.46 o 
  -4  10   6        2.09        2.44      1.78 o 
  -3  10   6        0.04       -0.66      1.45 o 
  -2  10   6       17.33       14.36      2.46 o 
   1 -11   7       14.40       12.49      2.22 o 
   2 -11   7      159.27      150.83      5.41 o 
   3 -11   7       12.23       14.51      2.33 o 
   4 -11   7       37.34       39.63      2.97 o 
   5 -11   7        4.67        4.82      1.56 o 
   6 -11   7       12.38       10.99      1.83 o 
   7 -11   7       73.78       72.50      3.61 o 
  -1 -10   7       39.24       35.84      2.95 o 
   0 -10   7       32.88       36.41      2.90 o 
   1 -10   7       39.39       43.89      3.01 o 
   2 -10   7      339.33      332.66      7.78 o 
   3 -10   7       86.36       82.70      3.74 o 
   4 -10   7      332.88      320.15      7.48 o 
   5 -10   7       25.98       27.55      2.35 o 
   6 -10   7      140.26      140.36      4.68 o 
   7 -10   7       29.82       27.09      2.33 o 
  -3  -9   7       13.04       12.84      2.18 o 
  -2  -9   7        5.72        9.28      1.83 o 
  -1  -9   7       75.91       77.89      3.67 o 
   0  -9   7       29.85       31.84      2.53 o 
   1  -9   7      173.73      155.14      4.90 o 
   2  -9   7       63.44       61.81      3.14 o 
   3  -9   7        3.00        6.03      1.41 o 
   4  -9   7       96.17      101.22      3.78 o 
   5  -9   7       96.39       95.96      3.69 o 
   6  -9   7      323.92      312.27      6.97 o 
   7  -9   7       64.61       66.19      3.30 o 
   8  -9   7      144.01      145.97      4.73 o 
   9  -9   7        0.10       -0.86      1.58 o 
  -4  -8   7        0.33        1.60      1.10 o 
  -3  -8   7        7.01        5.34      1.65 o 
  -2  -8   7       97.21       95.65      3.89 o 
  -1  -8   7        7.03        5.34      1.41 o 
   0  -8   7        3.53        1.06      1.19 o 
   1  -8   7      430.80      415.98      8.20 o 
   2  -8   7      231.72      222.95      5.59 o 
   3  -8   7       57.70       48.88      2.59 o 
   4  -8   7      121.51      127.45      4.02 o 
   5  -8   7       45.10       54.73      2.77 o 
   6  -8   7      129.11      129.90      2.98 o 
   7  -8   7      330.31      331.67      4.94 o 
   8  -8   7       36.59       34.15      2.51 o 
   9  -8   7        5.26        8.91      1.83 o 
  -5  -7   7       42.45       42.22      3.43 o 
  -4  -7   7        9.91        8.68      1.27 o 
  -3  -7   7        0.01        0.95      1.30 o 
  -2  -7   7       32.24       31.49      2.35 o 
  -1  -7   7       99.90       98.40      3.54 o 
   0  -7   7      120.04      106.65      3.65 o 
   1  -7   7        2.60        4.53      1.23 o 
   2  -7   7      363.65      358.10      7.04 o 
   3  -7   7      379.85      342.90      6.79 o 
   4  -7   7        2.81        0.57      0.95 o 
   5  -7   7       96.84       95.96      2.23 o 
   6  -7   7      151.53      142.99      2.91 o 
   7  -7   7       75.58       82.83      2.35 o 
   8  -7   7       41.87       41.74      2.68 o 
   9  -7   7       43.34       46.07      2.90 o 
  10  -7   7      127.45      126.18      4.88 o 
  -6  -6   7        0.94        2.31      1.76 o 
  -5  -6   7        1.99       -0.70      1.45 o 
  -4  -6   7      137.14      125.10      4.23 o 
  -3  -6   7        5.07        4.62      1.28 o 
  -2  -6   7      815.83      777.33     11.90 o 
  -1  -6   7      307.21      282.08      5.94 o 
   0  -6   7       19.04       16.10      1.56 o 
   1  -6   7        3.79        6.49      1.12 o 
   2  -6   7        0.02        0.04      0.79 o 
   3  -6   7       55.35       57.11      1.46 o 
   4  -6   7       53.14       58.54      1.59 o 
   5  -6   7       18.00       18.56      2.35 o 
   6  -6   7      160.58      164.09      3.24 o 
   7  -6   7        7.09        7.15      1.09 o 
   8  -6   7        0.19       -1.06      1.21 o 
   9  -6   7        1.59        3.87      1.52 o 
  10  -6   7        0.02        3.30      1.61 o 
  -7  -5   7        1.44        0.88      1.72 o 
  -6  -5   7      204.71      202.50      6.60 o 
  -5  -5   7       88.03       84.64      4.09 o 
  -4  -5   7        3.68        3.82      0.90 o 
  -3  -5   7      271.20      262.95      5.56 o 
  -2  -5   7       12.70       14.51      1.56 o 
  -1  -5   7     1137.48     1110.69     15.13 o 
   0  -5   7       13.17       13.72      1.34 o 
   1  -5   7     1717.72     1806.24     22.65 o 
   2  -5   7      221.09      217.70      2.85 o 
   3  -5   7     1027.00      944.88     11.31 o 
   4  -5   7      758.47      734.94      7.52 o 
   5  -5   7       19.35       20.79      1.36 o 
   6  -5   7       34.89       36.61      1.51 o 
   7  -5   7       26.43       26.23      2.17 o 
   8  -5   7      298.40      309.06      7.10 o 
   9  -5   7        8.15        8.88      1.83 o 
  10  -5   7        6.27        7.52      1.98 o 
  -7  -4   7       34.02       31.80      2.97 o 
  -6  -4   7       85.72       81.03      4.05 o 
  -5  -4   7       43.51       44.02      2.95 o 
  -4  -4   7      237.36      235.07      3.89 o 
  -3  -4   7      133.92      126.46      2.65 o 
  -2  -4   7      432.98      422.44      7.08 o 
  -1  -4   7      217.56      202.92      4.35 o 
   0  -4   7      414.04      471.35      7.61 o 
   1  -4   7       11.48        5.26      0.92 o 
   2  -4   7       39.59       46.35      1.21 o 
   3  -4   7      226.50      218.65      4.71 o 
   4  -4   7       80.85       89.24      3.13 o 
   5  -4   7      747.29      760.92     10.76 o 
   6  -4   7       33.43       31.70      1.48 o 
   7  -4   7       16.51       18.31      2.91 o 
   8  -4   7        0.25       -0.99      1.28 o 
   9  -4   7        4.96       10.49      1.78 o 
  10  -4   7        6.14        7.21      1.98 o 
  -8  -3   7        8.72        7.21      1.96 o 
  -7  -3   7        3.11        2.70      1.54 o 
  -6  -3   7       27.51       25.42      2.42 o 
  -5  -3   7       57.07       52.91      2.99 o 
  -4  -3   7       75.32       81.96      2.78 o 
  -3  -3   7      292.59      300.70      4.20 o 
  -2  -3   7     1099.46     1096.64     11.45 o 
  -1  -3   7      358.99      367.38      6.14 o 
   0  -3   7      946.76      912.54     12.36 o 
   1  -3   7      518.72      692.57      6.58 o 
   2  -3   7       65.23       59.76      1.38 o 
   3  -3   7     1342.19     1423.50     12.70 o 
   4  -3   7       80.32       80.88      1.87 o 
   5  -3   7      622.29      607.01      6.75 o 
   6  -3   7        0.78        0.32      0.70 o 
   7  -3   7        7.12        7.45      1.15 o 
   8  -3   7       50.23       49.78      2.92 o 
   9  -3   7       78.85       92.71      4.20 o 
  -8  -2   7        0.01        0.07      1.34 o 
  -7  -2   7      119.59      121.91      4.79 o 
  -6  -2   7        0.01        0.97      1.17 o 
  -5  -2   7       25.29       22.23      2.05 o 
  -4  -2   7       17.23       15.56      0.98 o 
  -3  -2   7       14.32        8.62      1.23 o 
  -2  -2   7       59.00       74.26      1.72 o 
  -1  -2   7      888.79      899.99      8.76 o 
   0  -2   7      599.98      592.53      4.80 o 
   1  -2   7       90.02      102.60      1.44 o 
   2  -2   7      598.06      625.78      6.65 o 
   3  -2   7       12.40       12.46      0.83 o 
   4  -2   7      483.99      490.86      5.65 o 
   5  -2   7      230.28      233.78      3.63 o 
   6  -2   7       22.97       19.73      1.30 o 
   7  -2   7      201.99      198.62      3.84 o 
   8  -2   7        0.50        0.33      1.23 o 
   9  -2   7       58.58       55.52      3.56 o 
  -9  -1   7        0.31        1.56      1.80 o 
  -8  -1   7       29.71       31.99      2.79 o 
  -7  -1   7       51.41       44.90      2.99 o 
  -6  -1   7        5.14        8.44      1.45 o 
  -5  -1   7        0.17        1.14      0.63 o 
  -4  -1   7      143.63      154.06      2.00 o 
  -3  -1   7       12.38       17.80      0.71 o 
  -2  -1   7      291.89      317.53      3.28 o 
  -1  -1   7       12.94       11.20      0.63 o 
   0  -1   7       33.11       38.03      0.87 o 
   1  -1   7      708.02      771.73      7.35 o 
   2  -1   7      357.77      343.26      6.82 o 
   3  -1   7       93.19       96.87      2.46 o 
   4  -1   7       44.49       39.93      1.41 o 
   5  -1   7       21.11       19.12      1.68 o 
   6  -1   7      633.50      609.11      7.24 o 
   7  -1   7      170.79      171.67      3.95 o 
   8  -1   7        7.49       13.24      2.07 o 
   9  -1   7       48.94       46.49      3.32 o 
  -9   0   7       43.65       49.34      3.54 o 
  -8   0   7       48.33       48.53      3.30 o 
  -7   0   7       33.14       30.06      2.51 o 
  -6   0   7      478.34      449.89      5.74 o 
  -5   0   7       26.44       21.28      1.40 o 
  -4   0   7       21.11       15.81      0.82 o 
  -3   0   7        0.13        3.69      0.46 o 
  -2   0   7       58.24       49.54      1.04 o 
  -1   0   7       19.36       24.69      0.76 o 
   0   0   7      148.80      145.26      1.80 o 
   1   0   7       14.65       10.09      0.73 o 
   2   0   7      157.87      179.52      5.05 o 
   3   0   7      162.57      190.78      3.09 o 
   4   0   7       54.54       60.45      1.79 o 
   5   0   7       37.64       39.53      1.66 o 
   6   0   7       25.56       25.93      2.20 o 
   7   0   7       64.16       65.26      3.43 o 
   8   0   7        0.02       -1.58      1.28 o 
 -10   1   7        6.11        4.73      2.07 o 
  -9   1   7       49.71       48.93      3.43 o 
  -8   1   7       14.82       13.30      1.26 o 
  -7   1   7      275.21      285.81      4.54 o 
  -6   1   7      178.57      188.33      3.36 o 
  -5   1   7       28.85       28.77      1.30 o 
  -4   1   7      209.15      202.78      2.40 o 
  -3   1   7      172.20      202.79      2.35 o 
  -2   1   7      746.36      767.65      6.13 o 
  -1   1   7        8.01        9.56      0.74 o 
   0   1   7      267.78      268.52      2.76 o 
   1   1   7        4.15        7.65      0.72 o 
   2   1   7       67.79       75.52      1.53 o 
   3   1   7        0.09       -0.53      0.56 o 
   4   1   7      338.12      335.52      6.86 o 
   5   1   7       23.38       34.79      2.33 o 
   6   1   7      151.83      141.04      4.73 o 
   7   1   7       17.53       19.17      2.22 o 
   8   1   7        0.16       -1.08      1.54 o 
 -10   2   7       73.17       84.99      4.55 o 
  -9   2   7       28.62       33.49      1.84 o 
  -8   2   7       95.46       99.49      2.74 o 
  -7   2   7        9.96        9.03      2.20 o 
  -6   2   7       11.90       13.97      1.16 o 
  -5   2   7      772.48      749.91      8.14 o 
  -4   2   7        4.63        4.79      0.87 o 
  -3   2   7      138.83      125.77      1.84 o 
  -2   2   7     1121.91     1138.99      8.68 o 
  -1   2   7      128.61      106.94      2.09 o 
   0   2   7     1058.72     1069.66     10.23 o 
   1   2   7        1.38        4.84      0.71 o 
   2   2   7        1.36        1.03      0.88 o 
   3   2   7      183.31      178.97      4.73 o 
   4   2   7       24.32       24.17      2.02 o 
   5   2   7        3.01        1.01      1.21 o 
   6   2   7       83.15       91.26      3.96 o 
   7   2   7       76.67       71.60      3.76 o 
 -10   3   7        8.50       10.68      1.44 o 
  -9   3   7        0.04       -1.22      0.89 o 
  -8   3   7        0.31       -1.22      0.81 o 
  -7   3   7        0.16        0.60      0.91 o 
  -6   3   7        0.57        0.80      0.85 o 
  -5   3   7      318.05      299.87      4.38 o 
  -4   3   7      674.01      672.81      7.43 o 
  -3   3   7      940.34      931.74     13.79 o 
  -2   3   7        8.39        6.88      1.08 o 
  -1   3   7      240.57      206.55      4.57 o 
   0   3   7       67.32       60.38      2.48 o 
   1   3   7      451.95      448.52      8.00 o 
   2   3   7      129.11      140.01      4.16 o 
   3   3   7       22.71       19.57      1.98 o 
   4   3   7      347.48      348.56      7.76 o 
   5   3   7        3.84        3.45      1.52 o 
   6   3   7      111.74      109.77      4.60 o 
 -10   4   7        1.31        1.66      2.12 o 
  -9   4   7        4.79        4.68      2.91 o 
  -8   4   7       66.84       62.08      2.69 o 
  -7   4   7      394.21      375.28     10.55 o 
  -6   4   7      713.11      696.64      8.22 o 
  -5   4   7        3.37        3.43      0.94 o 
  -4   4   7        1.31        0.84      0.99 o 
  -3   4   7        4.70        3.69      0.99 o 
  -2   4   7       12.43       13.96      1.41 o 
  -1   4   7      198.84      200.68      4.82 o 
   0   4   7       37.66       37.93      2.15 o 
   1   4   7      134.04      121.38      3.89 o 
   2   4   7      306.48      290.42      6.57 o 
   3   4   7       97.32      103.79      4.00 o 
   4   4   7       22.87       22.43      2.42 o 
   5   4   7        4.48        6.16      1.94 o 
   6   4   7       58.04       84.84      4.68 o 
 -10   5   7       35.55       31.77      2.85 o 
  -9   5   7       50.02       42.14      2.53 o 
  -8   5   7        2.52        4.04      1.19 o 
  -7   5   7       88.96       86.66      3.52 o 
  -6   5   7       71.57       73.73      3.10 o 
  -5   5   7      129.44      129.03      3.91 o 
  -4   5   7        8.18        3.10      1.06 o 
  -3   5   7       37.47       40.88      2.31 o 
  -2   5   7        9.85       10.31      1.39 o 
  -1   5   7        0.74       -0.26      0.90 o 
   0   5   7       10.70       10.25      1.50 o 
   1   5   7       19.35       15.77      2.00 o 
   2   5   7       32.82       24.56      2.18 o 
   3   5   7      229.29      209.98      5.96 o 
   4   5   7        3.71        1.85      1.56 o 
   5   5   7        0.77        1.89      1.91 o 
 -10   6   7       15.39       10.86      2.13 o 
  -9   6   7      104.29      104.36      4.24 o 
  -8   6   7       38.59       33.07      2.66 o 
  -7   6   7        1.97        2.81      1.32 o 
  -4   6   7      108.15      104.30      3.65 o 
  -2   6   7       61.42       57.15      2.79 o 
  -1   6   7       39.49       39.58      2.51 o 
   0   6   7        1.77        2.79      1.45 o 
   1   6   7      157.33      159.40      5.01 o 
   2   6   7        4.28        3.58      1.76 o 
   3   6   7       53.28       45.34      3.03 o 
   4   6   7       32.80       33.62      3.12 o 
  -9   7   7       16.22       16.45      2.35 o 
  -8   7   7       99.36       94.16      4.02 o 
  -7   7   7       84.65       89.74      3.87 o 
  -6   7   7       27.54       20.54      2.15 o 
  -5   7   7       60.15       62.96      3.14 o 
  -4   7   7       21.34       17.77      2.09 o 
  -2   7   7       13.26       15.39      1.96 o 
  -1   7   7       29.61       30.08      2.48 o 
   0   7   7      213.81      209.80      6.05 o 
   1   7   7        2.99        3.14      1.63 o 
   2   7   7       15.44       15.46      2.31 o 
  -9   8   7        4.76        4.18      1.67 o 
  -8   8   7       44.72       52.77      3.36 o 
  -7   8   7        4.62        2.44      1.47 o 
  -5   8   7       12.05        8.16      1.72 o 
  -4   8   7        1.72        1.52      1.43 o 
  -3   8   7        7.19        5.81      1.67 o 
  -2   8   7       46.37       50.03      3.19 o 
  -1   8   7       80.43       91.04      4.24 o 
   0   8   7        1.14        5.15      1.96 o 
   1   8   7       60.98       73.53      4.09 o 
  -8   9   7       34.44       37.14      2.95 o 
  -7   9   7       10.49        8.49      1.85 o 
  -6   9   7        6.67        6.20      1.89 o 
  -5   9   7        0.75        2.26      1.56 o 
  -4   9   7        2.02        0.24      1.47 o 
  -3   9   7        3.85        0.79      1.76 o 
  -2   9   7       52.84       54.84      3.41 o 
  -1   9   7       36.25       36.88      3.06 o 
  -5  10   7       25.05       28.15      2.75 o 
   2 -11   8        0.21       -0.07      1.52 o 
   3 -11   8      101.96      105.13      4.53 o 
   4 -11   8       53.76       58.34      3.52 o 
   5 -11   8        0.00       -1.41      1.23 o 
   6 -11   8        4.44        2.90      1.58 o 
  -1 -10   8       40.22       42.55      3.23 o 
   0 -10   8       11.11        9.92      1.94 o 
   1 -10   8       29.33       30.21      2.64 o 
   2 -10   8       47.41       55.28      3.28 o 
   3 -10   8      210.15      196.26      5.83 o 
   4 -10   8       26.13       15.44      1.98 o 
   5 -10   8        5.01        6.95      1.78 o 
   6 -10   8      161.27      173.89      5.34 o 
   7 -10   8        1.30        0.75      1.56 o 
   8 -10   8       31.01       29.60      2.64 o 
  -2  -9   8       91.27       76.55      3.69 o 
  -1  -9   8      145.29      142.54      4.93 o 
   0  -9   8        0.32       -0.04      1.30 o 
   1  -9   8      593.24      602.45     11.04 o 
   2  -9   8       12.70       14.56      1.94 o 
   3  -9   8      209.39      191.86      5.32 o 
   4  -9   8       16.70       19.24      2.00 o 
   5  -9   8      633.62      618.24     10.99 o 
   6  -9   8       86.50       91.41      3.74 o 
   7  -9   8       61.19       72.37      3.52 o 
  -4  -8   8        8.55        4.34      1.28 o 
  -3  -8   8        0.36       -1.39      1.34 o 
  -2  -8   8       40.89       41.10      2.66 o 
  -1  -8   8      120.09      114.68      4.13 o 
   0  -8   8      374.60      367.42      7.83 o 
   1  -8   8      203.57      188.30      5.28 o 
   2  -8   8      208.92      186.12      5.08 o 
   3  -8   8       17.86       18.93      1.89 o 
   4  -8   8        4.03        1.74      1.34 o 
   5  -8   8        2.37        1.80      1.17 o 
   6  -8   8      172.51      178.73      5.06 o 
   7  -8   8       77.32       82.62      2.44 o 
   8  -8   8       48.83       58.56      3.10 o 
   9  -8   8      113.04      119.21      4.57 o 
  -5  -7   8        1.24       -0.07      1.54 o 
  -4  -7   8       26.67       24.03      2.52 o 
  -3  -7   8      107.27      106.83      3.85 o 
  -2  -7   8        3.87        6.71      1.41 o 
  -1  -7   8        1.79        1.76      1.14 o 
   0  -7   8      306.12      295.83      6.49 o 
   1  -7   8      852.04      819.66     12.64 o 
   2  -7   8      186.72      210.22      5.21 o 
   3  -7   8       18.90       27.66      2.05 o 
   4  -7   8       15.47       18.89      1.74 o 
   5  -7   8      369.92      372.44      7.45 o 
   6  -7   8       18.98       19.40      1.37 o 
   7  -7   8      302.73      298.88      4.69 o 
   8  -7   8      127.04      134.29      4.51 o 
   9  -7   8       74.22       80.59      3.76 o 
  -6  -6   8        4.20        3.30      2.02 o 
  -5  -6   8        7.19        4.77      1.80 o 
  -4  -6   8       23.72       22.71      1.57 o 
  -3  -6   8       77.14       71.14      2.99 o 
  -2  -6   8       70.12       73.49      3.10 o 
  -1  -6   8       34.20       32.83      2.13 o 
   0  -6   8      227.15      215.50      5.08 o 
   1  -6   8       51.08       49.28      2.42 o 
   2  -6   8       32.54       25.13      1.74 o 
   3  -6   8       41.95       48.53      2.37 o 
   4  -6   8        1.36        2.21      0.64 o 
   5  -6   8       15.07       18.62      1.16 o 
   6  -6   8     1012.69     1005.26     16.49 o 
   7  -6   8       39.19       34.32      3.12 o 
   8  -6   8       12.82        8.09      1.72 o 
   9  -6   8        8.27        3.19      1.43 o 
  -6  -5   8      163.73      179.70      6.40 o 
  -5  -5   8       54.70       57.39      3.47 o 
  -4  -5   8        0.22        1.45      1.70 o 
  -3  -5   8       79.55       75.94      2.25 o 
  -2  -5   8      308.27      297.10      5.98 o 
  -1  -5   8      415.13      401.24      7.23 o 
   0  -5   8      508.72      495.56      8.36 o 
   1  -5   8      875.29      819.68     11.98 o 
   2  -5   8      130.08      125.69      3.61 o 
   3  -5   8      205.14      189.50      2.87 o 
   4  -5   8        8.65       10.26      0.89 o 
   5  -5   8      180.25      179.21      3.13 o 
   6  -5   8      118.56      130.00      3.25 o 
   7  -5   8      624.54      638.28      7.54 o 
   8  -5   8      115.43      115.75      4.24 o 
   9  -5   8       35.18       36.88      2.77 o 
  -7  -4   8       58.42       67.55      4.05 o 
  -6  -4   8        2.25        2.75      1.56 o 
  -5  -4   8      256.56      252.11      6.97 o 
  -4  -4   8      213.12      206.74      3.67 o 
  -3  -4   8      115.10      119.87      2.70 o 
  -2  -4   8     1536.10     1492.05     14.26 o 
  -1  -4   8       15.28       20.67      1.56 o 
   0  -4   8      320.36      297.28      5.72 o 
   1  -4   8      257.67      222.56      4.84 o 
   2  -4   8      362.60      377.68      4.34 o 
   3  -4   8      182.96      184.76      2.87 o 
   4  -4   8       66.28       58.31      1.68 o 
   5  -4   8      100.00       94.47      2.26 o 
   6  -4   8      297.09      293.77      4.64 o 
   7  -4   8      363.32      364.82      5.24 o 
   8  -4   8       50.68       45.96      2.84 o 
   9  -4   8       32.68       40.42      3.08 o 
  -8  -3   8       21.47       19.46      2.64 o 
  -7  -3   8        8.77       10.93      2.02 o 
  -6  -3   8        0.14        2.11      1.41 o 
  -5  -3   8       45.59       40.86      2.77 o 
  -4  -3   8       51.38       50.07      1.73 o 
  -3  -3   8      834.76      799.89      8.54 o 
  -2  -3   8       69.11       67.55      1.87 o 
  -1  -3   8      957.83      905.92      9.15 o 
   0  -3   8        7.36       15.37      0.93 o 
   1  -3   8       29.49       25.88      1.63 o 
   2  -3   8       69.44       57.65      1.46 o 
   3  -3   8      275.87      295.98      3.89 o 
   4  -3   8     1049.02     1024.30     10.02 o 
   5  -3   8      307.98      297.43      4.29 o 
   6  -3   8      285.83      287.25      4.38 o 
   7  -3   8       68.18       74.19      2.30 o 
   8  -3   8      187.46      186.27      5.65 o 
   9  -3   8       23.13       19.44      2.53 o 
  -8  -2   8        0.37       -0.46      1.45 o 
  -7  -2   8        0.89        0.97      1.41 o 
  -6  -2   8       14.49       13.02      1.94 o 
  -5  -2   8      119.10      111.05      4.11 o 
  -4  -2   8       18.00       20.44      1.17 o 
  -3  -2   8       26.62       26.06      1.22 o 
  -2  -2   8      101.81      104.94      2.21 o 
  -1  -2   8     1699.02     1852.09     13.09 o 
   0  -2   8        5.06        5.72      0.49 o 
   1  -2   8       42.42       27.24      0.92 o 
   2  -2   8      158.88      155.48      2.54 o 
   3  -2   8       65.26       82.49      2.52 o 
   4  -2   8     1000.34      899.03      9.10 o 
   5  -2   8      151.61      156.38      3.03 o 
   6  -2   8      677.18      671.85      7.77 o 
   7  -2   8        3.97        3.48      1.00 o 
   8  -2   8        9.57       12.05      1.96 o 
   9  -2   8        0.96        0.24      1.45 o 
  -9  -1   8        0.06       -2.18      1.45 o 
  -8  -1   8        3.98        3.45      1.65 o 
  -7  -1   8        4.74        3.23      1.52 o 
  -6  -1   8       12.35        9.24      1.72 o 
  -5  -1   8        0.01        0.00      1.03 o 
  -4  -1   8      146.54      147.66      5.97 o 
  -3  -1   8      142.09      136.31      2.15 o 
  -2  -1   8        1.33        1.06      0.41 o 
  -1  -1   8      151.50      151.14      1.92 o 
   0  -1   8      139.62      145.20      1.87 o 
   1  -1   8      811.32      853.47      6.66 o 
   2  -1   8       51.54       68.63      1.69 o 
   3  -1   8     1456.79     1475.38     13.53 o 
   4  -1   8       68.20       67.94      1.94 o 
   5  -1   8        0.02        1.47      0.79 o 
   6  -1   8       10.38       11.63      1.21 o 
   7  -1   8        6.11        6.61      1.11 o 
   8  -1   8      117.18      119.47      4.71 o 
  -9   0   8       43.94       51.10      3.63 o 
  -8   0   8        9.60       11.46      2.07 o 
  -7   0   8       47.12       53.50      3.23 o 
  -6   0   8       27.75       26.76      2.37 o 
  -5   0   8       60.37       59.84      1.74 o 
  -4   0   8      367.26      396.14      4.36 o 
  -3   0   8      304.02      304.62      4.38 o 
  -2   0   8      137.49      130.97      2.12 o 
  -1   0   8      487.75      545.12      4.72 o 
   0   0   8      784.58      790.94      6.31 o 
   1   0   8       47.82       48.54      1.45 o 
   2   0   8       10.87       13.67      0.94 o 
   3   0   8        0.22        1.07      0.88 o 
   4   0   8       16.26       15.49      1.12 o 
   5   0   8      195.41      195.34      4.22 o 
   6   0   8        0.20       -0.13      1.21 o 
   7   0   8       33.05       32.70      2.64 o 
   8   0   8        1.67        0.11      1.39 o 
  -9   1   8       14.10       13.90      2.29 o 
  -8   1   8        0.02        0.07      1.54 o 
  -7   1   8      216.62      225.21      4.99 o 
  -6   1   8       12.86       12.99      1.11 o 
  -5   1   8      196.56      188.72      4.20 o 
  -4   1   8       53.70       55.70      1.28 o 
  -3   1   8       56.42       40.06      1.06 o 
  -2   1   8       67.03       68.03      1.33 o 
  -1   1   8        4.80        4.15      0.52 o 
   0   1   8      536.28      525.24      4.65 o 
   1   1   8        5.04        8.98      0.85 o 
   2   1   8       41.20       41.92      1.53 o 
   3   1   8       69.96       73.77      2.08 o 
   4   1   8       12.92        7.85      1.02 o 
   5   1   8       28.58       25.93      2.26 o 
   6   1   8        7.28        5.26      1.54 o 
   7   1   8        0.05        0.73      1.30 o 
 -10   2   8       65.17       69.25      4.31 o 
  -9   2   8        0.94       -0.55      1.56 o 
  -8   2   8       69.02       66.57      3.45 o 
  -7   2   8       20.06       20.27      1.46 o 
  -6   2   8       77.43       79.72      3.43 o 
  -5   2   8      354.86      348.36      4.82 o 
  -4   2   8       10.73       12.94      0.78 o 
  -3   2   8      502.39      474.70      5.55 o 
  -2   2   8      511.72      499.03      4.64 o 
  -1   2   8      517.60      551.03      6.14 o 
   0   2   8      237.68      264.77      3.86 o 
   1   2   8      296.57      268.87      4.00 o 
   2   2   8      484.77      488.76      8.69 o 
   3   2   8      116.02       86.22      3.36 o 
   4   2   8        4.71        3.72      1.36 o 
   5   2   8        4.68        3.85      1.43 o 
   6   2   8        8.27        4.82      1.63 o 
   7   2   8        0.04       -1.61      1.28 o 
 -10   3   8        0.11       -0.49      1.07 o 
  -9   3   8       19.63       21.25      1.63 o 
  -8   3   8       73.67       79.59      2.60 o 
  -7   3   8       72.31       74.98      2.44 o 
  -6   3   8      287.19      294.56      4.60 o 
  -5   3   8       32.72       32.95      1.57 o 
  -4   3   8      246.37      229.79      3.72 o 
  -3   3   8       11.40        8.92      3.24 o 
  -2   3   8      541.95      548.11      8.84 o 
  -1   3   8      875.25      911.64     13.17 o 
   0   3   8      382.63      379.85      7.19 o 
   1   3   8       74.66       64.43      2.81 o 
   2   3   8      214.22      210.95      5.45 o 
   3   3   8      221.74      206.00      5.70 o 
   4   3   8       57.50       59.70      3.41 o 
   5   3   8       10.81       14.23      2.44 o 
   6   3   8        1.22        2.42      1.25 o 
 -10   4   8        4.59        3.66      1.25 o 
  -9   4   8       17.55       14.74      1.52 o 
  -8   4   8        0.02        0.33      0.97 o 
  -7   4   8       59.24       54.83      2.18 o 
  -6   4   8      347.38      350.10      8.82 o 
  -5   4   8       70.21       72.98      2.69 o 
  -4   4   8        0.28        2.22      1.14 o 
  -3   4   8        1.73        1.72      1.08 o 
  -2   4   8      121.40      123.89      3.78 o 
  -1   4   8       30.61       27.84      2.05 o 
   0   4   8       77.55       68.83      2.99 o 
   1   4   8      215.51      210.53      5.48 o 
   2   4   8       72.05       80.00      3.58 o 
   3   4   8       99.34      100.58      4.20 o 
   4   4   8       34.68       37.14      2.95 o 
   5   4   8      116.61      133.74      5.41 o 
 -10   5   8        1.92        1.88      1.24 o 
  -9   5   8        7.18        4.08      1.30 o 
  -8   5   8       13.62       14.22      1.54 o 
  -7   5   8        0.22       -0.99      1.08 o 
  -6   5   8       38.42       37.93      2.51 o 
  -5   5   8      111.60      110.54      3.80 o 
  -4   5   8        0.00        0.64      0.97 o 
  -2   5   8        2.46        1.28      1.10 o 
  -1   5   8       59.52       71.36      3.14 o 
   0   5   8        2.03        0.79      1.10 o 
   1   5   8       13.62       10.09      1.67 o 
   2   5   8        4.52        1.87      1.56 o 
   3   5   8      120.69      119.36      4.62 o 
   4   5   8        9.49        7.81      1.98 o 
  -9   6   8      211.08      202.28      6.11 o 
  -8   6   8       84.85       83.80      3.74 o 
  -7   6   8        2.90        1.74      1.23 o 
  -6   6   8       88.24       83.85      3.56 o 
  -5   6   8       39.07       38.70      2.46 o 
  -4   6   8        0.06        1.10      1.25 o 
  -3   6   8        2.38        0.55      1.06 o 
  -2   6   8        6.47        4.99      1.36 o 
  -1   6   8        0.38        0.51      1.17 o 
   0   6   8       46.35       43.89      2.77 o 
   1   6   8       78.38       69.71      3.45 o 
   2   6   8        0.47       -1.95      1.30 o 
   3   6   8       24.04       20.25      2.44 o 
  -9   7   8       25.69       26.96      2.77 o 
  -8   7   8      142.91      158.79      5.28 o 
  -7   7   8        2.43        1.25      1.50 o 
  -6   7   8       55.74       62.74      3.32 o 
  -5   7   8      214.67      197.95      5.61 o 
  -4   7   8       24.76       25.49      2.31 o 
  -3   7   8        2.51        1.19      1.47 o 
  -2   7   8      104.14      101.11      4.02 o 
  -1   7   8       65.49       56.25      3.23 o 
   0   7   8       47.54       43.80      3.03 o 
   1   7   8        1.27        0.51      1.41 o 
   2   7   8        2.26        2.48      1.78 o 
  -8   8   8        5.07        4.35      1.67 o 
  -6   8   8       32.01       32.72      2.86 o 
  -5   8   8       11.72       12.56      2.07 o 
  -4   8   8       66.86       74.21      3.83 o 
  -3   8   8        0.65       -0.66      1.72 o 
  -2   8   8      362.60      375.49      8.62 o 
  -1   8   8       22.75       26.23      2.68 o 
   0   8   8        0.01        0.51      1.74 o 
  -7   9   8        0.70       -2.05      1.36 o 
  -6   9   8        6.73        3.41      1.63 o 
  -5   9   8       31.09       33.38      3.01 o 
  -4   9   8       70.54       71.29      3.87 o 
  -3   9   8        0.11       -1.91      1.52 o 
  -2   9   8       10.24       13.50      2.24 o 
   3 -11   9       37.46       36.99      2.88 o 
   4 -11   9        0.39       -0.09      1.32 o 
   5 -11   9       26.86       29.16      2.62 o 
   0 -10   9      217.39      240.13      6.88 o 
   1 -10   9      144.67      162.52      5.50 o 
   2 -10   9       11.30       13.70      2.02 o 
   3 -10   9      103.10      101.00      4.20 o 
   4 -10   9        6.62        4.97      1.56 o 
   5 -10   9       66.21       58.71      3.28 o 
   6 -10   9       19.20       17.04      2.22 o 
   7 -10   9        0.14        0.73      1.54 o 
  -2  -9   9       77.47      100.14      4.40 o 
  -1  -9   9        0.43        0.95      1.45 o 
   0  -9   9      168.74      150.74      5.08 o 
   1  -9   9       30.21       28.19      2.42 o 
   2  -9   9      245.10      255.94      6.51 o 
   3  -9   9      149.31      149.09      4.86 o 
   4  -9   9       47.44       40.02      2.75 o 
   5  -9   9       64.39       62.41      3.23 o 
   6  -9   9       20.88       16.69      2.15 o 
   7  -9   9      103.95      117.73      4.44 o 
   8  -9   9       12.89       11.72      2.07 o 
  -3  -8   9       20.74       23.18      2.24 o 
  -2  -8   9       11.51       12.20      1.96 o 
  -1  -8   9       16.55       18.14      2.02 o 
   0  -8   9        0.03        0.48      1.21 o 
   1  -8   9      153.60      146.08      4.62 o 
   2  -8   9      401.90      368.08      7.74 o 
   3  -8   9       19.88       19.64      2.02 o 
   4  -8   9       94.99       98.40      3.78 o 
   5  -8   9        0.52        0.35      1.28 o 
   6  -8   9      180.28      187.35      5.41 o 
   7  -8   9       29.71       37.38      2.75 o 
   8  -8   9       85.53       96.29      4.02 o 
  -4  -7   9       12.40       13.10      1.43 o 
  -3  -7   9        0.07       -0.45      0.82 o 
  -2  -7   9       15.88       16.80      1.80 o 
  -1  -7   9      356.39      330.30      7.08 o 
   0  -7   9       95.65       92.60      3.56 o 
   1  -7   9       23.19       23.29      2.02 o 
   2  -7   9      309.34      282.46      6.38 o 
   3  -7   9      349.50      337.03      7.04 o 
   4  -7   9      517.66      507.19      9.30 o 
   5  -7   9       63.12       64.69      3.03 o 
   6  -7   9      144.19      141.92      4.57 o 
   7  -7   9        5.64        3.83      1.00 o 
   8  -7   9       79.67       89.63      3.87 o 
   9  -7   9        7.79        7.34      1.89 o 
  -5  -6   9        4.72        4.40      1.76 o 
  -4  -6   9       20.34       20.64      1.52 o 
  -3  -6   9       84.94       77.62      2.48 o 
  -2  -6   9      422.85      395.33      7.70 o 
  -1  -6   9      493.38      510.75      9.02 o 
   0  -6   9       37.59       37.27      2.31 o 
   1  -6   9       10.66       12.56      1.52 o 
   2  -6   9        1.01        1.03      0.97 o 
   3  -6   9      171.69      138.82      4.16 o 
   4  -6   9       18.50       15.41      1.65 o 
   5  -6   9        6.01        4.06      0.85 o 
   6  -6   9      274.22      285.72      4.42 o 
   7  -6   9       10.13        8.64      1.15 o 
   8  -6   9       72.52       71.71      3.41 o 
   9  -6   9        0.58       -0.11      1.45 o 
  -6  -5   9        3.91        0.53      1.56 o 
  -5  -5   9       60.57       63.11      3.76 o 
  -4  -5   9       61.36       59.84      3.21 o 
  -3  -5   9       25.01       25.88      2.34 o 
  -2  -5   9       19.93       19.16      1.30 o 
  -1  -5   9       30.28       30.50      2.00 o 
   0  -5   9       34.45       32.06      2.00 o 
   1  -5   9      234.53      225.11      5.17 o 
   2  -5   9        0.59        0.33      0.84 o 
   3  -5   9       22.93       27.22      1.94 o 
   4  -5   9       14.39       15.09      1.03 o 
   5  -5   9       54.19       49.28      2.09 o 
   6  -5   9       59.87       50.25      1.88 o 
   7  -5   9      105.75      110.25      2.78 o 
   8  -5   9        0.90        0.88      1.39 o 
   9  -5   9        3.09        1.52      1.63 o 
  -7  -4   9       49.37       55.94      3.87 o 
  -6  -4   9       29.54       29.29      2.86 o 
  -5  -4   9      201.91      198.24      6.25 o 
  -4  -4   9      159.45      157.63      3.24 o 
  -3  -4   9      129.66      112.81      2.66 o 
  -2  -4   9      985.47      936.64      9.91 o 
  -1  -4   9        4.36        0.36      0.87 o 
   0  -4   9      417.48      412.66      7.34 o 
   1  -4   9        7.49        6.18      1.17 o 
   2  -4   9     1434.51     1470.53     13.15 o 
   3  -4   9      162.40      154.25      3.71 o 
   4  -4   9       86.85       70.89      1.90 o 
   5  -4   9       36.81       39.28      1.55 o 
   6  -4   9        0.62        1.09      0.86 o 
   7  -4   9      461.75      471.33      6.31 o 
   8  -4   9        3.75        1.89      1.34 o 
   9  -4   9       47.45       40.90      3.21 o 
  -7  -3   9        4.20        1.72      1.65 o 
  -6  -3   9       31.64       34.41      2.90 o 
  -5  -3   9        1.15        0.11      1.36 o 
  -4  -3   9       86.08       91.96      2.39 o 
  -3  -3   9      145.69      137.77      4.90 o 
  -2  -3   9       27.26       32.46      1.52 o 
  -1  -3   9     1107.30     1138.21     11.22 o 
   0  -3   9       45.65       43.63      1.52 o 
   1  -3   9       44.76       45.38      1.09 o 
   2  -3   9       17.11       22.45      1.09 o 
   3  -3   9     1010.55     1037.02     10.08 o 
   4  -3   9      122.53      131.20      5.04 o 
   5  -3   9      102.75       97.94      2.38 o 
   6  -3   9       15.26       12.84      1.23 o 
   7  -3   9       29.63       32.27      1.81 o 
   8  -3   9      133.97      140.78      4.95 o 
   9  -3   9        1.77        1.89      1.74 o 
  -8  -2   9        1.83        2.42      1.72 o 
  -7  -2   9       27.28       28.15      2.75 o 
  -6  -2   9       13.65       16.98      2.15 o 
  -5  -2   9        2.57        0.24      1.21 o 
  -4  -2   9      148.42      158.97      3.01 o 
  -3  -2   9       75.39       78.13      4.97 o 
  -2  -2   9      665.95      704.67      7.66 o 
  -1  -2   9       16.56       13.73      1.14 o 
   0  -2   9       23.04       21.00      0.81 o 
   1  -2   9      545.03      501.57      4.48 o 
   2  -2   9      167.97      153.44      2.96 o 
   3  -2   9      679.92      642.55      7.03 o 
   4  -2   9       50.02       55.72      1.83 o 
   5  -2   9       49.51       45.09      1.73 o 
   6  -2   9       56.98       57.47      3.40 o 
   7  -2   9       29.88       33.51      1.80 o 
   8  -2   9       34.69       45.91      3.06 o 
  -8  -1   9        4.45        4.88      1.76 o 
  -7  -1   9       45.82       45.58      3.23 o 
  -6  -1   9      119.62      102.05      4.24 o 
  -5  -1   9       19.14       15.85      1.91 o 
  -4  -1   9       21.08       19.68      1.18 o 
  -3  -1   9       68.53       71.77      1.89 o 
  -2  -1   9      439.72      424.61      4.00 o 
  -1  -1   9      231.65      252.74      2.79 o 
   0  -1   9      696.67      672.36      5.63 o 
   1  -1   9       15.63       14.45      0.94 o 
   2  -1   9       45.29       47.12      1.57 o 
   3  -1   9      713.10      708.86      7.73 o 
   4  -1   9       71.60       71.77      2.06 o 
   5  -1   9       54.83       55.85      1.98 o 
   6  -1   9        4.68        5.88      1.01 o 
   7  -1   9       75.52       81.90      3.29 o 
   8  -1   9        2.91        1.87      1.74 o 
  -9   0   9       21.83       25.09      2.92 o 
  -8   0   9        1.24        0.95      1.61 o 
  -7   0   9       24.86       30.32      2.75 o 
  -6   0   9       40.29       41.80      2.81 o 
  -5   0   9        7.19       12.07      1.74 o 
  -4   0   9       22.68       26.75      1.48 o 
  -3   0   9      188.39      199.51      2.51 o 
  -2   0   9        6.83        8.67      0.66 o 
  -1   0   9       43.64       46.22      1.20 o 
   0   0   9       15.19       18.07      0.81 o 
   1   0   9       24.15       22.63      1.13 o 
   2   0   9       29.18       27.78      1.30 o 
   3   0   9        1.40        0.54      0.67 o 
   4   0   9      196.20      178.89      3.47 o 
   5   0   9      107.40      103.21      2.73 o 
   6   0   9       70.38       62.36      3.32 o 
   7   0   9      122.38      118.39      4.68 o 
  -9   1   9       27.96       22.94      2.81 o 
  -8   1   9      121.52      116.24      4.93 o 
  -7   1   9      131.49      124.90      4.82 o 
  -6   1   9        0.01        0.66      0.79 o 
  -5   1   9      327.86      289.63      4.29 o 
  -4   1   9        0.44       -0.10      0.49 o 
  -3   1   9        4.06        7.28      0.73 o 
  -2   1   9       25.54       20.62      0.88 o 
  -1   1   9      164.24      161.73      2.22 o 
   0   1   9       39.56       41.36      3.14 o 
   1   1   9      183.61      173.06      4.18 o 
   2   1   9       20.23       24.14      1.31 o 
   3   1   9       68.55       70.98      2.11 o 
   4   1   9        1.14        0.84      1.26 o 
   5   1   9      129.93      118.55      4.29 o 
   6   1   9        0.35        0.15      1.32 o 
   7   1   9        1.56        2.84      1.72 o 
  -9   2   9       19.89       28.17      3.03 o 
  -8   2   9       80.97       86.66      4.31 o 
  -7   2   9       14.72       15.14      1.35 o 
  -6   2   9      248.10      246.75      6.26 o 
  -5   2   9       56.60       43.17      1.96 o 
  -4   2   9      283.19      270.66      3.21 o 
  -3   2   9       67.25       54.31      1.37 o 
  -2   2   9       55.08       54.96      1.39 o 
  -1   2   9      264.47      265.21      3.90 o 
   0   2   9      147.92      143.82      2.81 o 
   1   2   9        9.94        9.30      1.18 o 
   2   2   9      168.71      143.90      4.31 o 
   3   2   9      155.84      151.64      4.73 o 
   4   2   9       34.79       37.71      2.64 o 
   5   2   9       10.68       13.24      1.98 o 
   6   2   9        2.23        4.11      1.65 o 
  -9   3   9       49.43       58.47      2.42 o 
  -8   3   9        0.80        0.11      1.05 o 
  -7   3   9      180.34      179.60      3.72 o 
  -6   3   9        0.44       -0.15      0.88 o 
  -5   3   9       24.07       23.79      2.58 o 
  -4   3   9      225.30      231.21      6.20 o 
  -3   3   9        0.56        1.13      0.84 o 
  -2   3   9     1176.22     1169.62     16.14 o 
  -1   3   9      145.25      148.01      4.18 o 
   0   3   9       19.48       16.98      1.87 o 
   1   3   9      115.17      116.39      3.89 o 
   2   3   9       10.65        6.84      1.65 o 
   3   3   9        0.35        1.50      1.34 o 
   4   3   9        1.48        2.70      1.56 o 
   5   3   9      109.32      122.99      5.15 o 
  -9   4   9        7.51        7.83      2.10 o 
  -8   4   9        2.72        0.67      1.01 o 
  -7   4   9       25.51       21.62      1.67 o 
  -6   4   9       64.24       63.27      2.95 o 
  -5   4   9      100.63      103.81      2.71 o 
  -4   4   9       78.29       83.14      3.19 o 
  -3   4   9        0.23       -0.55      0.95 o 
  -2   4   9      427.44      404.63      7.72 o 
  -1   4   9      357.08      371.80      7.52 o 
   0   4   9      301.41      301.81      6.75 o 
   1   4   9       59.35       48.64      2.81 o 
   2   4   9       51.72       65.02      3.25 o 
   3   4   9       14.07       22.63      2.35 o 
   4   4   9       24.33       22.67      2.59 o 
   5   4   9       25.21       28.21      3.10 o 
  -9   5   9        9.61        9.31      2.53 o 
  -8   5   9        6.45        5.43      1.27 o 
  -7   5   9       29.56       31.12      2.33 o 
  -6   5   9       72.34       65.99      3.17 o 
  -5   5   9       62.80       64.63      2.97 o 
  -4   5   9       38.53       39.58      2.40 o 
  -3   5   9        0.08        1.45      1.10 o 
  -2   5   9       22.22       23.24      2.05 o 
  -1   5   9       10.40       12.31      1.76 o 
   0   5   9        0.05        0.68      1.21 o 
   1   5   9        4.10        4.90      1.50 o 
   2   5   9       17.86       21.40      2.37 o 
   3   5   9       61.24       54.56      3.56 o 
   4   5   9       52.31       48.31      3.63 o 
  -9   6   9        8.83        8.25      2.05 o 
  -8   6   9        9.42       11.30      1.89 o 
  -7   6   9       16.49       21.20      2.22 o 
  -6   6   9       27.44       29.73      2.46 o 
  -5   6   9        6.18        6.05      1.50 o 
  -4   6   9        3.75        4.49      1.36 o 
  -3   6   9        2.93        1.17      1.23 o 
  -2   6   9       12.56       15.74      2.00 o 
  -1   6   9       34.59       38.72      2.64 o 
   0   6   9        0.87        1.06      1.47 o 
   1   6   9        1.90        1.85      1.41 o 
   2   6   9       15.95       10.77      1.98 o 
  -8   7   9       13.97       12.23      2.15 o 
  -7   7   9        4.65        8.03      1.87 o 
  -6   7   9        2.04        3.78      1.61 o 
  -5   7   9       94.16       86.81      3.94 o 
  -4   7   9       74.20       77.27      3.58 o 
  -3   7   9        1.93        1.08      1.32 o 
  -2   7   9       73.44       79.56      3.72 o 
  -1   7   9       35.33       37.58      2.86 o 
   0   7   9       16.10       13.92      2.35 o 
   1   7   9        0.41        1.56      1.52 o 
  -7   8   9        7.62       10.51      2.02 o 
  -6   8   9       19.38       18.16      2.29 o 
  -5   8   9      174.15      166.77      5.56 o 
  -4   8   9      125.17      125.38      4.84 o 
  -3   8   9       84.65       86.13      4.09 o 
  -2   8   9        6.99        7.76      2.22 o 
  -1   8   9        9.88       10.71      2.31 o 
   1 -10  10       49.87       44.18      3.12 o 
   2 -10  10      118.69      130.75      4.90 o 
   3 -10  10       29.80       20.71      2.29 o 
   4 -10  10       19.05       20.56      2.22 o 
   5 -10  10      106.08       92.14      4.05 o 
   6 -10  10       25.67       31.03      2.81 o 
  -1  -9  10        5.28        7.21      1.80 o 
   0  -9  10       49.72       49.34      3.23 o 
   1  -9  10       22.38       15.26      2.00 o 
   2  -9  10       28.38       26.85      2.40 o 
   3  -9  10        1.02        3.78      1.41 o 
   4  -9  10      228.96      215.83      6.00 o 
   5  -9  10        0.00        0.37      1.25 o 
   6  -9  10       16.43       19.77      2.18 o 
   7  -9  10      101.44      108.34      4.44 o 
  -3  -8  10       59.91       49.94      2.39 o 
  -2  -8  10        0.06       -0.51      1.36 o 
  -1  -8  10      231.41      232.45      6.16 o 
   0  -8  10      223.49      219.96      5.94 o 
   1  -8  10        4.93        3.23      1.41 o 
   2  -8  10      304.73      281.29      6.73 o 
   3  -8  10      279.02      257.94      6.40 o 
   4  -8  10      453.18      440.41      8.93 o 
   5  -8  10       52.17       52.07      3.12 o 
   6  -8  10      164.27      178.49      5.34 o 
   7  -8  10       42.22       37.03      2.73 o 
   8  -8  10      136.36      163.54      5.34 o 
  -4  -7  10       12.80        9.61      2.05 o 
  -3  -7  10       66.63       62.25      2.45 o 
  -2  -7  10       67.63       58.14      2.97 o 
  -1  -7  10      116.05      109.24      4.00 o 
   0  -7  10      280.38      261.19      6.31 o 
   1  -7  10       98.46       94.73      3.63 o 
   2  -7  10       16.33       13.06      1.74 o 
   3  -7  10      327.09      312.25      6.97 o 
   4  -7  10       59.83       56.75      3.01 o 
   5  -7  10      266.15      268.78      6.49 o 
   6  -7  10        0.65        0.90      1.23 o 
   7  -7  10       65.32       67.82      3.32 o 
   8  -7  10       17.96       14.13      1.43 o 
  -5  -6  10       56.23       58.36      3.83 o 
  -4  -6  10       11.58       10.07      1.96 o 
  -3  -6  10      160.87      157.49      3.80 o 
  -2  -6  10       12.17       14.09      1.41 o 
  -1  -6  10      347.96      324.17      6.93 o 
   0  -6  10      641.39      614.92     10.38 o 
   1  -6  10       21.30       25.35      2.05 o 
   2  -6  10       25.34       25.66      2.07 o 
   3  -6  10        3.17        4.13      1.25 o 
   4  -6  10       49.98       44.48      2.62 o 
   5  -6  10        6.04        6.29      1.45 o 
   6  -6  10       26.85       23.32      1.50 o 
   7  -6  10       69.25       60.76      2.18 o 
   8  -6  10       52.33       38.52      1.99 o 
  -6  -5  10       11.47       10.84      2.31 o 
  -5  -5  10       26.33       36.85      3.10 o 
  -4  -5  10       43.44       40.67      1.96 o 
  -3  -5  10      499.70      506.95     10.49 o 
  -2  -5  10      585.90      560.75      7.12 o 
  -1  -5  10       16.92       19.29      1.35 o 
   0  -5  10      263.90      242.24      5.63 o 
   1  -5  10      186.71      165.91      4.53 o 
   2  -5  10        2.14       -0.48      0.90 o 
   3  -5  10        1.10        0.84      1.01 o 
   4  -5  10       39.77       37.32      2.26 o 
   5  -5  10      117.55      110.84      2.59 o 
   6  -5  10       98.49       97.83      3.51 o 
   7  -5  10      121.75      127.68      5.67 o 
   8  -5  10       17.02       16.60      2.18 o 
  -6  -4  10        4.15        5.65      1.87 o 
  -5  -4  10       23.29       22.25      2.51 o 
  -4  -4  10        5.16        2.74      1.07 o 
  -3  -4  10       92.20       98.71      2.60 o 
  -2  -4  10        4.02        4.01      1.62 o 
  -1  -4  10      691.53      686.29      7.89 o 
   0  -4  10      110.95      116.44      2.59 o 
   1  -4  10      715.24      689.13     10.91 o 
   2  -4  10      172.47      165.23      4.42 o 
   3  -4  10       54.05       55.65      1.70 o 
   4  -4  10        1.47        1.59      0.71 o 
   5  -4  10       24.75       28.79      1.49 o 
   6  -4  10      116.29      117.11      2.86 o 
   7  -4  10        0.70       -0.07      0.90 o 
   8  -4  10        0.38        0.81      1.32 o 
  -7  -3  10       36.20       42.77      3.43 o 
  -6  -3  10      118.10      125.76      5.10 o 
  -5  -3  10       78.43       77.38      3.94 o 
  -4  -3  10      275.33      292.23      5.63 o 
  -3  -3  10       49.32       48.35      1.80 o 
  -2  -3  10       10.65       11.90      1.59 o 
  -1  -3  10     1388.50     1397.13     13.50 o 
   0  -3  10       72.87       62.30      1.85 o 
   1  -3  10      547.84      551.38      6.33 o 
   2  -3  10       19.87       21.87      1.15 o 
   3  -3  10      868.75      858.83      8.87 o 
   4  -3  10        4.66        5.16      0.83 o 
   5  -3  10       84.12       80.19      2.27 o 
   6  -3  10      151.10      150.51      4.85 o 
   7  -3  10       41.93       41.90      2.42 o 
   8  -3  10      231.18      246.79      6.84 o 
  -8  -2  10        3.58        5.12      1.98 o 
  -7  -2  10       74.05       76.04      4.18 o 
  -6  -2  10       23.63       16.58      2.29 o 
  -5  -2  10      133.19      141.39      5.06 o 
  -4  -2  10      287.67      285.63      8.89 o 
  -3  -2  10       22.96       20.32      1.28 o 
  -2  -2  10      305.23      279.72      4.19 o 
  -1  -2  10      500.76      511.25      6.12 o 
   0  -2  10     1130.51     1118.62      8.68 o 
   1  -2  10      405.74      437.56      5.21 o 
   2  -2  10      171.88      166.06      4.44 o 
   3  -2  10        9.32       14.46      2.32 o 
   4  -2  10      108.91      111.98      4.52 o 
   5  -2  10       89.60       91.27      2.49 o 
   6  -2  10       42.20       38.64      1.80 o 
   7  -2  10      199.98      215.08      4.29 o 
   8  -2  10       12.32       10.62      2.05 o 
  -8  -1  10        0.47       -0.53      1.56 o 
  -7  -1  10        2.10       -1.95      1.30 o 
  -6  -1  10       18.49       17.57      2.26 o 
  -5  -1  10        0.32       -0.51      1.21 o 
  -4  -1  10       17.00       20.99      2.08 o 
  -3  -1  10      265.51      272.92      4.13 o 
  -2  -1  10       13.14       10.50      0.99 o 
  -1  -1  10        7.09        8.23      1.02 o 
   0  -1  10      143.22      159.12      2.74 o 
   1  -1  10       19.77       20.19      1.13 o 
   2  -1  10      262.42      238.17      3.73 o 
   3  -1  10       13.96       13.09      1.08 o 
   4  -1  10      104.04       93.36      3.32 o 
   5  -1  10      121.95      117.83      2.95 o 
   6  -1  10        7.43        6.98      1.16 o 
   7  -1  10       27.89       28.57      1.87 o 
  -8   0  10        5.18        6.09      1.96 o 
  -7   0  10        0.15        2.07      1.54 o 
  -6   0  10        1.20        1.83      1.50 o 
  -5   0  10       31.55       27.62      2.33 o 
  -4   0  10       46.30       50.76      1.76 o 
  -3   0  10       94.71       97.28      1.76 o 
  -2   0  10       48.71       48.20      1.26 o 
  -1   0  10        2.63        2.41      1.01 o 
   0   0  10        1.77        1.28      0.65 o 
   1   0  10        0.56       -0.12      0.61 o 
   2   0  10       64.03       59.43      2.00 o 
   3   0  10        0.17       -0.39      0.63 o 
   4   0  10      466.36      431.84      6.01 o 
   5   0  10        9.02       11.00      1.21 o 
   6   0  10       53.98       50.66      3.10 o 
   7   0  10       14.37       14.65      2.11 o 
  -9   1  10        0.11        0.73      1.83 o 
  -8   1  10      209.04      213.39      6.90 o 
  -7   1  10        3.32        2.48      1.58 o 
  -6   1  10       27.89       25.33      2.40 o 
  -5   1  10       62.63       53.14      1.84 o 
  -4   1  10       91.76      100.92      2.27 o 
  -3   1  10       79.92       84.68      1.70 o 
  -2   1  10       93.31       94.97      1.76 o 
  -1   1  10        3.18        2.43      0.59 o 
   0   1  10        1.75        2.88      1.31 o 
   1   1  10       24.79       27.30      1.41 o 
   2   1  10       24.27       21.56      1.64 o 
   3   1  10       53.56       45.93      1.91 o 
   4   1  10      137.34      117.92      4.09 o 
   5   1  10       51.84       52.55      3.21 o 
   6   1  10        1.04       -1.03      1.45 o 
  -9   2  10       69.69       81.14      4.75 o 
  -8   2  10        8.44        7.45      2.13 o 
  -7   2  10       74.72       75.78      3.94 o 
  -6   2  10      122.64      123.90      2.96 o 
  -5   2  10       52.60       58.28      2.00 o 
  -4   2  10      251.53      256.27      3.24 o 
  -3   2  10        3.87        4.98      0.71 o 
  -2   2  10       71.22       66.37      2.26 o 
  -1   2  10       40.74       43.66      1.62 o 
   0   2  10       17.23       14.41      1.14 o 
   1   2  10       27.87       26.18      2.14 o 
   2   2  10       28.57       31.04      1.59 o 
   3   2  10       16.78       10.95      1.78 o 
   4   2  10       19.76       16.12      2.22 o 
   5   2  10       63.21       61.22      3.61 o 
   6   2  10        7.73       14.49      2.51 o 
  -9   3  10       29.71       30.54      3.23 o 
  -8   3  10       20.95       26.08      1.80 o 
  -7   3  10       85.32       94.30      2.76 o 
  -6   3  10        0.25       -0.49      0.88 o 
  -5   3  10      100.95      103.73      2.66 o 
  -4   3  10       65.07       62.70      2.12 o 
  -3   3  10       62.86       56.07      2.62 o 
  -2   3  10      201.96      193.07      4.90 o 
  -1   3  10        0.15        0.66      1.10 o 
   0   3  10      404.99      375.95      7.54 o 
   1   3  10        6.88        4.93      1.39 o 
   2   3  10       33.13       36.59      2.62 o 
   3   3  10        0.05       -0.62      1.19 o 
   4   3  10       36.02       36.35      2.92 o 
   5   3  10        2.16        2.84      1.80 o 
  -9   4  10        0.13       -1.17      1.31 o 
  -8   4  10       33.10       30.53      1.97 o 
  -7   4  10        2.56        3.99      1.20 o 
  -6   4  10       70.86       71.91      2.44 o 
  -5   4  10       31.63       32.20      1.71 o 
  -4   4  10       10.25        8.00      1.56 o 
  -2   4  10        0.19       -1.87      1.28 o 
  -1   4  10      212.05      202.96      5.45 o 
   0   4  10        0.55        5.06      1.43 o 
   1   4  10      255.65      242.68      6.35 o 
   2   4  10       59.43       52.93      3.23 o 
   3   4  10        0.78        1.63      1.41 o 
   4   4  10        6.43        8.11      1.98 o 
  -9   5  10        0.73        1.54      1.29 o 
  -8   5  10       87.80       74.71      2.80 o 
  -7   5  10       11.73       11.85      1.80 o 
  -6   5  10       48.99       44.73      2.79 o 
  -5   5  10        0.93        2.75      1.39 o 
  -4   5  10        7.16        4.99      1.43 o 
  -2   5  10        5.61        5.32      1.58 o 
  -1   5  10       73.64       77.89      3.65 o 
   0   5  10        0.35        2.22      1.36 o 
   1   5  10       12.25        7.81      1.72 o 
   2   5  10        4.67        4.27      1.78 o 
   3   5  10        0.14       -1.08      1.54 o 
  -8   6  10        0.00        1.10      1.34 o 
  -7   6  10        3.43        2.57      1.56 o 
  -6   6  10       15.35       13.11      1.98 o 
  -5   6  10       24.44       24.39      2.31 o 
  -4   6  10        0.09       -0.84      1.12 o 
  -3   6  10        3.91        3.10      1.41 o 
  -2   6  10        0.55        1.19      1.21 o 
  -1   6  10        1.43       -1.50      1.17 o 
   0   6  10       16.62       15.50      2.20 o 
   1   6  10        5.67        7.41      1.96 o 
   2   6  10       21.26       25.22      2.75 o 
  -6   7  10        1.00        0.77      1.39 o 
  -5   7  10       22.39       25.88      2.62 o 
  -4   7  10        9.66       10.77      1.89 o 
  -2   7  10        1.54        2.55      1.52 o 
  -1   7  10        5.86        5.76      1.96 o 
   0   7  10       43.25       42.62      3.17 o 
  -6   8  10        0.97       -0.51      1.43 o 
  -5   8  10       58.86       60.56      3.78 o 
  -4   8  10       32.89       40.15      3.32 o 
  -3   8  10        5.60        4.18      2.05 o 
   2 -10  11       29.45       26.65      2.62 o 
   3 -10  11        1.04       -1.23      1.21 o 
   4 -10  11       86.15       82.31      3.91 o 
   5 -10  11        6.91        3.98      1.58 o 
  -1  -9  11      197.52      209.87      6.27 o 
   0  -9  11        0.68       -0.84      1.32 o 
   1  -9  11      234.06      232.28      6.46 o 
   2  -9  11        1.08       -0.90      1.21 o 
   3  -9  11       34.25       38.57      2.79 o 
   4  -9  11      224.46      216.29      6.25 o 
   5  -9  11       44.20       31.49      2.64 o 
   6  -9  11       44.69       37.82      2.88 o 
  -2  -8  11       15.55       13.12      2.37 o 
  -1  -8  11      118.72      120.88      4.51 o 
   0  -8  11      103.29      110.87      4.27 o 
   1  -8  11      188.94      195.29      5.61 o 
   2  -8  11        0.55       -0.33      1.21 o 
   3  -8  11      151.90      149.40      4.99 o 
   4  -8  11        0.22       -0.42      1.21 o 
   5  -8  11       42.51       52.05      3.06 o 
   6  -8  11       48.50       49.83      3.28 o 
   7  -8  11       33.19       28.54      2.59 o 
  -3  -7  11       11.07        9.55      1.40 o 
  -2  -7  11        9.66       11.21      1.32 o 
  -1  -7  11       83.02       74.13      3.36 o 
   0  -7  11       60.13       55.30      2.99 o 
   1  -7  11      124.02      119.89      4.22 o 
   2  -7  11        0.23       -0.13      1.17 o 
   3  -7  11      255.70      242.08      6.25 o 
   4  -7  11      117.24      107.70      4.13 o 
   5  -7  11        0.35       -0.48      1.19 o 
   6  -7  11        0.01       -1.85      1.28 o 
   7  -7  11       92.31      102.54      4.24 o 
   8  -7  11        2.28       -0.75      1.47 o 
  -4  -6  11       19.24       21.09      2.57 o 
  -3  -6  11        9.45       10.69      2.91 o 
  -2  -6  11        1.28        1.76      0.98 o 
  -1  -6  11       20.92       19.98      1.53 o 
   0  -6  11       58.74       53.81      2.90 o 
   1  -6  11      190.01      181.06      5.06 o 
   2  -6  11      299.69      288.39      6.66 o 
   3  -6  11        2.70        3.78      1.34 o 
   4  -6  11      374.84      365.44      7.85 o 
   5  -6  11       36.55       31.58      2.42 o 
   6  -6  11      124.33      123.49      4.40 o 
   7  -6  11       31.52       37.76      2.81 o 
   8  -6  11        0.22       -0.27      1.13 o 
  -5  -5  11       41.62       43.67      3.32 o 
  -4  -5  11       38.81       42.84      3.21 o 
  -3  -5  11        2.44        2.91      1.04 o 
  -2  -5  11      548.27      535.63      7.11 o 
  -1  -5  11      119.24      114.56      3.65 o 
   0  -5  11       42.54       40.87      1.78 o 
   1  -5  11      298.58      284.21      6.40 o 
   2  -5  11      112.20      112.21      3.87 o 
   3  -5  11        3.78        2.75      1.23 o 
   4  -5  11      103.30       99.46      3.85 o 
   5  -5  11      109.82      108.39      4.05 o 
   6  -5  11       26.00       20.99      1.48 o 
   7  -5  11       40.51       37.26      1.93 o 
   8  -5  11        9.08       12.08      1.41 o 
  -6  -4  11       27.88       30.76      3.08 o 
  -5  -4  11        2.16        3.61      1.72 o 
  -4  -4  11      585.44      583.56     11.72 o 
  -3  -4  11        5.47        3.13      1.58 o 
  -2  -4  11        9.79        8.89      1.09 o 
  -1  -4  11      535.19      549.61      6.93 o 
   0  -4  11      101.34      102.68      2.55 o 
   1  -4  11       55.34       53.28      2.73 o 
   2  -4  11       84.20       72.98      3.12 o 
   3  -4  11      488.76      451.69      8.55 o 
   4  -4  11       69.42       64.20      1.99 o 
   5  -4  11        7.67        5.26      1.42 o 
   6  -4  11       47.92       46.53      1.98 o 
   7  -4  11       60.95       55.66      2.19 o 
   8  -4  11       31.42       29.04      2.08 o 
  -7  -3  11       88.76       91.70      4.82 o 
  -6  -3  11       74.76       76.55      4.24 o 
  -5  -3  11        7.21        8.71      1.96 o 
  -4  -3  11      490.70      522.19      6.88 o 
  -3  -3  11       28.87       30.77      1.66 o 
  -2  -3  11       27.36       27.15      1.51 o 
  -1  -3  11      824.39      805.99      8.89 o 
   0  -3  11      106.50      115.10      2.61 o 
   1  -3  11       47.65       54.86      2.70 o 
   2  -3  11       20.43       14.14      1.65 o 
   3  -3  11       44.63       36.19      1.54 o 
   4  -3  11       86.38       89.03      2.37 o 
   5  -3  11      402.34      375.99      5.46 o 
   6  -3  11       32.44       32.04      1.73 o 
   7  -3  11        1.24        2.09      1.25 o 
  -7  -2  11       11.27       15.15      2.40 o 
  -6  -2  11       57.49       52.34      3.52 o 
  -5  -2  11      114.52      121.34      4.79 o 
  -4  -2  11        0.86        0.87      0.86 o 
  -3  -2  11      246.90      245.09      5.99 o 
  -2  -2  11      271.89      273.22      4.71 o 
  -1  -2  11       76.25       81.86      2.22 o 
   0  -2  11      770.14      752.44     11.72 o 
   1  -2  11        0.27       -0.58      0.97 o 
   2  -2  11      538.20      556.86      6.56 o 
   3  -2  11      563.53      540.37      6.88 o 
   4  -2  11       12.38       14.00      1.89 o 
   5  -2  11       43.86       48.26      1.99 o 
   6  -2  11        7.31        5.16      1.11 o 
   7  -2  11       55.46       60.57      2.50 o 
  -8  -1  11        9.39       11.04      2.29 o 
  -7  -1  11        1.67        1.69      1.63 o 
  -6  -1  11        0.64        0.29      1.43 o 
  -5  -1  11       20.20       18.47      2.20 o 
  -4  -1  11       96.36      113.99      3.51 o 
  -3  -1  11      226.46      237.31      3.95 o 
  -2  -1  11        3.86        2.57      0.90 o 
  -1  -1  11      271.54      272.53      3.19 o 
   0  -1  11       19.08       19.60      2.96 o 
   1  -1  11      177.04      168.54      4.35 o 
   2  -1  11      371.41      362.64      5.05 o 
   3  -1  11      176.71      172.15      4.71 o 
   4  -1  11      160.99      160.56      3.37 o 
   5  -1  11        3.24        1.94      1.02 o 
   6  -1  11       33.92       37.25      1.94 o 
   7  -1  11        6.85        9.37      1.45 o 
  -8   0  11        0.78        0.00      1.58 o 
  -7   0  11        0.16       -0.70      1.47 o 
  -6   0  11        0.00        0.44      1.43 o 
  -5   0  11      240.93      233.09      6.46 o 
  -4   0  11        1.82        1.58      0.83 o 
  -3   0  11       55.03       55.94      1.88 o 
  -2   0  11      206.17      209.76      2.75 o 
  -1   0  11      143.59      138.10      3.74 o 
   0   0  11        3.55        5.08      2.33 o 
   1   0  11      291.01      278.33      4.28 o 
   2   0  11       46.73       45.93      1.81 o 
   3   0  11       45.51       46.94      2.00 o 
   4   0  11       36.96       40.20      1.77 o 
   5   0  11       38.86       40.49      1.98 o 
   6   0  11       58.81       58.47      3.39 o 
  -8   1  11        0.84        0.79      1.76 o 
  -7   1  11       40.64       38.20      3.12 o 
  -6   1  11        9.69       11.57      2.13 o 
  -5   1  11       52.35       55.26      3.23 o 
  -4   1  11       10.82        8.29      0.83 o 
  -3   1  11        0.77        1.06      0.82 o 
  -2   1  11       63.19       63.01      1.55 o 
  -1   1  11       13.76       12.89      1.11 o 
   0   1  11        9.17        9.57      1.00 o 
   1   1  11        1.03        1.28      0.81 o 
   2   1  11       54.52       55.87      2.01 o 
   3   1  11        1.91        1.33      0.90 o 
   4   1  11      102.39      103.31      2.98 o 
   5   1  11        5.61        6.46      1.80 o 
   6   1  11       14.55       13.41      2.13 o 
  -8   2  11        0.68       -0.99      1.67 o 
  -7   2  11       97.68      106.34      4.71 o 
  -6   2  11       38.63       37.89      2.90 o 
  -5   2  11        7.72        6.65      1.12 o 
  -4   2  11       82.86       83.67      2.71 o 
  -3   2  11       63.80       62.07      1.61 o 
  -2   2  11       95.92       95.92      2.88 o 
  -1   2  11        0.26        0.59      0.76 o 
   0   2  11      131.88      128.68      2.93 o 
   1   2  11      116.29      122.83      2.97 o 
   2   2  11        2.57        1.65      1.19 o 
   3   2  11       26.59       27.75      2.51 o 
   4   2  11        0.73       -0.15      1.54 o 
   5   2  11        4.33        5.96      1.91 o 
  -8   3  11       70.74       88.79      4.82 o 
  -7   3  11       52.79       55.49      2.34 o 
  -6   3  11       19.98       23.68      1.71 o 
  -5   3  11      148.61      134.62      3.57 o 
  -4   3  11       29.45       29.75      1.94 o 
  -2   3  11       23.91       25.79      2.15 o 
  -1   3  11       26.28       34.90      2.35 o 
   0   3  11       78.64       88.55      3.50 o 
   1   3  11      245.98      232.41      6.16 o 
   2   3  11        0.01       -0.04      1.34 o 
   3   3  11        8.40        6.20      1.83 o 
   4   3  11       28.68       21.81      2.55 o 
  -8   4  11       29.48       31.82      2.67 o 
  -7   4  11       17.19       16.49      1.60 o 
  -6   4  11       67.54       73.54      2.57 o 
  -5   4  11        0.05        2.77      1.41 o 
  -4   4  11       86.41       96.20      3.63 o 
  -2   4  11       18.61       22.69      2.22 o 
  -1   4  11       77.01       80.55      3.56 o 
   0   4  11       14.61       14.86      2.09 o 
   1   4  11      111.96      112.72      4.38 o 
   2   4  11        0.37        1.17      1.41 o 
   3   4  11       23.03       21.04      2.46 o 
  -8   5  11        0.44        2.37      1.61 o 
  -7   5  11       30.00       27.75      2.46 o 
  -6   5  11        6.84        3.58      1.50 o 
  -5   5  11        4.77        4.22      1.65 o 
  -4   5  11       90.69       83.05      3.65 o 
  -3   5  11        1.64        1.96      1.34 o 
  -2   5  11      107.63      103.92      4.18 o 
  -1   5  11      159.57      142.18      4.93 o 
   0   5  11       25.20       31.31      2.81 o 
   1   5  11        4.44        5.67      1.67 o 
   2   5  11        0.84        0.81      1.54 o 
  -7   6  11        0.87       -1.72      1.14 o 
  -6   6  11        3.19        1.12      1.50 o 
  -5   6  11       79.93       74.76      3.72 o 
  -4   6  11       52.27       51.79      3.19 o 
  -3   6  11        1.22       -0.46      1.56 o 
  -2   6  11        2.69        6.05      1.83 o 
  -1   6  11        3.82        2.75      1.74 o 
   0   6  11        0.59       -0.11      1.69 o 
  -6   7  11        9.41        6.82      2.00 o 
  -5   7  11       11.54        9.83      2.09 o 
  -4   7  11        8.53        5.87      1.76 o 
  -3   7  11        1.42        0.77      1.47 o 
  -2   7  11        0.02       -1.10      1.30 o 
   0  -9  12       44.24       37.29      2.88 o 
   1  -9  12       79.12       67.57      3.65 o 
   2  -9  12        4.61        1.36      1.47 o 
   3  -9  12      238.23      247.58      6.86 o 
   4  -9  12       25.46       23.22      2.44 o 
   5  -9  12      145.73      161.93      5.48 o 
  -1  -8  12       13.25       10.80      1.89 o 
   0  -8  12      139.98      152.04      5.08 o 
   1  -8  12        2.81        1.36      1.41 o 
   2  -8  12       13.81       14.78      2.00 o 
   3  -8  12       44.04       40.99      2.84 o 
   4  -8  12       60.99       65.46      3.47 o 
   5  -8  12      152.54      147.20      5.15 o 
   6  -8  12       30.97       39.52      2.99 o 
  -3  -7  12        9.63        8.91      1.37 o 
  -2  -7  12       87.75       86.76      2.84 o 
  -1  -7  12        0.01       -0.04      1.90 o 
   0  -7  12      209.39      209.91      5.87 o 
   1  -7  12        5.68        8.27      1.67 o 
   2  -7  12      147.65      152.50      4.95 o 
   3  -7  12       23.26       22.69      2.29 o 
   4  -7  12      147.60      145.13      4.90 o 
   5  -7  12       73.54       75.84      3.65 o 
   6  -7  12       38.58       46.95      3.25 o 
   7  -7  12       37.73       32.85      2.70 o 
  -4  -6  12       15.04       19.37      2.66 o 
  -3  -6  12       55.42       46.25      3.21 o 
  -2  -6  12      129.55      123.92      3.31 o 
  -1  -6  12        1.07        2.97      0.99 o 
   0  -6  12        0.09       -0.90      0.79 o 
   1  -6  12      238.81      228.76      5.96 o 
   2  -6  12      342.33      314.87      7.26 o 
   3  -6  12      395.74      384.55      8.25 o 
   4  -6  12      110.07      107.31      4.18 o 
   5  -6  12       50.32       45.91      2.90 o 
   6  -6  12       70.68       79.29      3.83 o 
   7  -6  12        5.60        6.22      1.65 o 
  -5  -5  12        0.02        0.11      1.52 o 
  -4  -5  12      152.37      151.13      5.70 o 
  -3  -5  12        4.99        4.12      1.13 o 
  -2  -5  12       71.24       73.08      2.47 o 
  -1  -5  12        0.91        0.29      0.89 o 
   0  -5  12        0.57        0.14      0.81 o 
   1  -5  12        5.72        4.22      1.34 o 
   2  -5  12       13.57       13.19      1.78 o 
   3  -5  12       11.82       13.63      1.80 o 
   4  -5  12       13.99       10.12      1.76 o 
   5  -5  12        6.94        6.79      1.61 o 
   6  -5  12        6.22        5.26      1.52 o 
   7  -5  12        0.02       -0.51      1.02 o 
  -5  -4  12      119.69      117.51      5.19 o 
  -4  -4  12       25.99       35.07      3.01 o 
  -3  -4  12       39.21       42.90      2.57 o 
  -2  -4  12      186.24      195.97      3.90 o 
  -1  -4  12        0.09        1.16      0.84 o 
   0  -4  12       32.46       31.86      1.75 o 
   1  -4  12       96.51       98.18      3.69 o 
   2  -4  12      242.03      236.70      5.94 o 
   3  -4  12      116.11      129.43      4.33 o 
   4  -4  12        0.60       -0.29      1.17 o 
   5  -4  12       34.79       30.23      2.37 o 
   6  -4  12       18.26       20.88      1.54 o 
   7  -4  12       35.41       40.09      1.99 o 
  -6  -3  12      112.05      115.84      5.28 o 
  -5  -3  12      133.22      151.82      5.67 o 
  -4  -3  12        7.95        9.65      1.91 o 
  -3  -3  12      216.07      228.11      4.15 o 
  -2  -3  12       11.51       12.00      1.28 o 
  -1  -3  12       12.21       10.43      1.17 o 
   0  -3  12      581.91      580.11     10.07 o 
   1  -3  12      160.49      162.55      4.75 o 
   2  -3  12       31.07       36.08      2.51 o 
   3  -3  12       62.04       54.71      2.79 o 
   4  -3  12      324.15      327.27      6.89 o 
   5  -3  12       36.34       40.07      3.83 o 
   6  -3  12       24.62       21.98      1.60 o 
   7  -3  12       21.87       26.93      1.83 o 
  -7  -2  12        3.29       -2.31      1.54 o 
  -6  -2  12       18.52       15.85      2.51 o 
  -5  -2  12      121.17      133.12      5.12 o 
  -4  -2  12        7.91       11.90      1.89 o 
  -3  -2  12      186.82      198.62      3.78 o 
  -2  -2  12       26.36       24.41      1.49 o 
  -1  -2  12      127.91      135.90      3.18 o 
   0  -2  12      236.59      230.05      5.67 o 
   1  -2  12      874.20      831.31     13.00 o 
   2  -2  12       28.42       25.44      2.67 o 
   3  -2  12      155.19      147.21      3.12 o 
   4  -2  12       22.43       27.88      2.50 o 
   5  -2  12        2.46        1.44      1.18 o 
   6  -2  12       72.62       85.22      2.75 o 
  -7  -1  12       11.79        8.07      2.37 o 
  -6  -1  12      116.59      121.69      5.06 o 
  -5  -1  12        4.35        8.51      1.83 o 
  -4  -1  12      117.39      123.24      2.96 o 
  -3  -1  12       12.59       12.32      1.19 o 
  -2  -1  12       98.63       97.94      2.49 o 
  -1  -1  12      584.03      598.64     10.18 o 
   0  -1  12       77.10       70.82      2.06 o 
   1  -1  12     1182.97     1193.96     11.85 o 
   2  -1  12      147.65      137.15      3.04 o 
   3  -1  12       47.43       43.87      1.89 o 
   4  -1  12        0.18        0.23      2.18 o 
   5  -1  12       10.53       12.96      2.20 o 
   6  -1  12       64.49       73.19      3.56 o 
  -7   0  12        8.45        7.17      2.02 o 
  -6   0  12       16.22       12.80      2.13 o 
  -5   0  12        2.47        0.09      1.56 o 
  -4   0  12       32.62       36.01      1.77 o 
  -3   0  12       67.26       63.53      2.09 o 
  -2   0  12        6.14        9.08      1.28 o 
  -1   0  12       12.70       12.45      1.85 o 
   0   0  12        5.73        4.74      1.04 o 
   1   0  12        9.01        5.97      1.04 o 
   2   0  12        7.60        5.64      1.02 o 
   3   0  12       24.99       30.27      1.72 o 
   4   0  12        1.36        2.27      1.02 o 
   5   0  12       24.83       24.12      1.75 o 
   6   0  12        6.16        7.45      1.85 o 
  -8   1  12        5.03        4.93      1.94 o 
  -7   1  12       27.50       25.20      2.77 o 
  -6   1  12        0.12       -1.96      1.36 o 
  -5   1  12        0.75        0.92      1.36 o 
  -4   1  12       53.20       47.79      2.72 o 
  -3   1  12       63.47       62.81      1.66 o 
  -2   1  12       24.35       26.41      1.44 o 
  -1   1  12      146.98      154.08      5.50 o 
   0   1  12       67.82       80.11      2.35 o 
   1   1  12       23.76       26.11      2.12 o 
   2   1  12       30.87       29.78      1.70 o 
   3   1  12       98.04       97.51      2.86 o 
   4   1  12       17.86       14.78      1.51 o 
   5   1  12       88.78       93.39      4.57 o 
  -8   2  12        1.94        4.35      2.00 o 
  -7   2  12       92.90       90.77      4.49 o 
  -6   2  12       68.98       72.61      4.02 o 
  -5   2  12        5.97        6.20      1.85 o 
  -4   2  12       43.93       41.08      1.46 o 
  -3   2  12       26.52       28.30      1.31 o 
  -2   2  12        5.24        5.18      0.97 o 
  -1   2  12       44.29       43.76      1.91 o 
   0   2  12        5.49        9.45      1.15 o 
   1   2  12       42.20       44.99      2.03 o 
   2   2  12      107.24      108.01      4.13 o 
   3   2  12        0.13        2.35      1.41 o 
   4   2  12        0.25       -1.47      1.58 o 
  -8   3  12       90.94      105.09      5.10 o 
  -7   3  12        0.05       -0.53      1.78 o 
  -6   3  12      129.10      125.93      3.22 o 
  -5   3  12       51.63       52.90      2.12 o 
  -4   3  12       19.90       26.47      1.85 o 
  -3   3  12       68.26       67.38      3.12 o 
  -2   3  12        7.14        5.61      1.61 o 
  -1   3  12       17.67       21.84      2.22 o 
   0   3  12        8.97        8.31      1.83 o 
   1   3  12        3.54        2.88      1.41 o 
   2   3  12        6.90        5.59      1.78 o 
   3   3  12       31.55       34.63      2.88 o 
  -7   4  12       33.14       41.59      3.46 o 
  -6   4  12       10.57       10.76      1.46 o 
  -5   4  12       21.53       26.74      2.40 o 
  -4   4  12      243.66      244.08      6.11 o 
  -3   4  12        0.73       -0.11      1.50 o 
  -2   4  12       25.25       28.85      2.44 o 
  -1   4  12      131.84      139.30      4.77 o 
   0   4  12        5.47        4.05      1.80 o 
   1   4  12        2.90        3.28      1.67 o 
   2   4  12        2.45        0.88      1.47 o 
  -7   5  12        6.29        6.25      1.83 o 
  -6   5  12        0.38        0.88      1.56 o 
  -5   5  12        0.07       -0.59      1.45 o 
  -4   5  12       16.73       14.56      2.07 o 
  -3   5  12       52.88       47.72      3.01 o 
  -2   5  12       57.64       55.55      3.21 o 
  -1   5  12        5.79        2.95      1.83 o 
   0   5  12      118.69      125.91      4.93 o 
   1   5  12        0.14        0.09      1.39 o 
  -6   6  12        0.07       -1.81      1.21 o 
  -5   6  12        1.88        2.53      1.69 o 
  -4   6  12       40.69       42.18      2.92 o 
  -3   6  12        0.17       -0.22      1.54 o 
  -2   6  12        0.21       -0.62      1.39 o 
  -1   6  12       21.78       21.97      2.68 o 
   3  -9  13       10.78        8.25      1.91 o 
   0  -8  13       48.49       48.84      3.19 o 
   1  -8  13       10.12        8.73      1.83 o 
   2  -8  13      206.63      200.90      6.09 o 
   3  -8  13        0.01        0.70      1.39 o 
   4  -8  13       37.51       44.24      3.03 o 
   5  -8  13       24.90       16.65      2.26 o 
  -2  -7  13        6.23       10.32      1.45 o 
  -1  -7  13      114.63      111.29      3.27 o 
   0  -7  13        4.59        7.76      1.27 o 
   1  -7  13      127.82      133.43      4.73 o 
   2  -7  13       40.27       39.58      2.84 o 
   3  -7  13        9.86       14.40      1.96 o 
   4  -7  13      135.81      143.46      5.08 o 
   5  -7  13        1.62       -1.14      1.34 o 
   6  -7  13       69.95       77.10      3.96 o 
  -3  -6  13        0.45        0.10      0.92 o 
  -2  -6  13       10.10       10.77      1.38 o 
  -1  -6  13       38.86       42.86      2.05 o 
   0  -6  13        1.41        1.80      1.31 o 
   1  -6  13       96.71       97.24      3.98 o 
   2  -6  13        0.49       -0.62      1.21 o 
   3  -6  13        0.19       -0.57      1.28 o 
   4  -6  13       40.75       39.52      2.81 o 
   5  -6  13       56.53       62.60      3.45 o 
   6  -6  13        2.49        0.73      1.65 o 
  -4  -5  13        0.78        0.79      1.56 o 
  -3  -5  13      138.80      131.99      5.50 o 
  -2  -5  13        2.05        1.50      1.40 o 
  -1  -5  13        6.65        6.16      1.18 o 
   0  -5  13       16.04       12.78      1.83 o 
   1  -5  13       94.69       97.35      3.94 o 
   2  -5  13      130.13      126.95      4.49 o 
   3  -5  13      176.29      177.87      5.41 o 
   4  -5  13       73.92       66.69      3.43 o 
   5  -5  13      102.55      106.87      4.35 o 
   6  -5  13        0.00       -0.35      1.45 o 
  -5  -4  13       59.23       57.72      3.83 o 
  -4  -4  13       59.25       59.79      3.87 o 
  -3  -4  13       48.17       49.27      2.19 o 
  -2  -4  13      234.25      242.05      4.50 o 
  -1  -4  13       82.23       87.31      2.63 o 
   0  -4  13      100.87      105.73      3.96 o 
   1  -4  13       10.51        9.26      1.65 o 
   2  -4  13        9.96        9.63      1.67 o 
   3  -4  13        9.28        7.26      1.63 o 
   4  -4  13        1.06       -0.11      1.10 o 
   5  -4  13        0.22       -0.79      1.21 o 
   6  -4  13        0.93        1.05      1.01 o 
  -5  -3  13      119.49      130.24      5.52 o 
  -4  -3  13       37.71       46.05      3.34 o 
  -3  -3  13       27.99       27.09      1.68 o 
  -2  -3  13      195.75      193.57      3.84 o 
  -1  -3  13      115.20      124.55      4.20 o 
   0  -3  13       28.29       28.15      2.42 o 
   1  -3  13      125.63      120.72      4.27 o 
   2  -3  13       54.78       63.70      3.21 o 
   3  -3  13        0.87        0.64      1.25 o 
   4  -3  13       99.52       96.73      4.02 o 
   5  -3  13       46.52       44.26      2.51 o 
   6  -3  13       13.55       11.78      1.39 o 
  -6  -2  13      179.42      187.61      6.75 o 
  -5  -2  13       10.10        8.31      2.13 o 
  -4  -2  13       86.08       92.22      4.13 o 
  -3  -2  13      191.46      207.23      4.01 o 
  -2  -2  13        4.82        4.31      1.06 o 
  -1  -2  13       79.72       84.66      3.50 o 
   0  -2  13       58.84       63.73      3.12 o 
   1  -2  13      344.18      327.58      7.34 o 
   2  -2  13       36.57       39.14      2.66 o 
   3  -2  13        6.90        6.46      1.13 o 
   4  -2  13      122.11      116.83      3.05 o 
   5  -2  13       39.98       46.93      3.16 o 
   6  -2  13       49.45       60.02      2.53 o 
  -6  -1  13       26.60       31.42      3.06 o 
  -5  -1  13       78.50       75.64      4.07 o 
  -4  -1  13       47.95       50.93      3.25 o 
  -3  -1  13        0.11       -1.37      0.91 o 
  -2  -1  13      267.29      280.06      6.49 o 
  -1  -1  13      665.84      693.57     11.61 o 
   0  -1  13       15.89       14.01      1.94 o 
   1  -1  13       13.42       10.53      1.57 o 
   2  -1  13       54.47       47.99      3.16 o 
   3  -1  13      120.41      122.23      3.10 o 
   4  -1  13        0.08       -0.67      0.90 o 
   5  -1  13       48.79       59.50      4.44 o 
  -7   0  13        0.01       -2.02      1.76 o 
  -6   0  13       45.07       41.74      3.36 o 
  -5   0  13       30.52       36.19      2.97 o 
  -4   0  13        7.80        7.52      1.80 o 
  -3   0  13        0.01        0.87      0.95 o 
  -2   0  13        6.28        5.23      1.43 o 
  -1   0  13       38.95       41.80      2.79 o 
   0   0  13     1116.90     1148.51     11.79 o 
   1   0  13      118.87      113.61      2.89 o 
   2   0  13       76.90       82.85      2.55 o 
   3   0  13        2.54        5.48      1.13 o 
   4   0  13        9.01        9.62      1.34 o 
   5   0  13       22.38       27.40      1.95 o 
  -7   1  13        0.05        3.87      1.87 o 
  -6   1  13       27.48       25.46      2.81 o 
  -5   1  13       15.67       15.79      2.15 o 
  -4   1  13        0.00        0.26      1.04 o 
  -3   1  13        1.78       -0.90      1.17 o 
  -2   1  13        5.90        7.78      1.12 o 
  -1   1  13       19.42       19.79      1.49 o 
   0   1  13       47.22       47.27      2.01 o 
   1   1  13        4.17        2.49      0.96 o 
   2   1  13       20.30       16.17      1.46 o 
   3   1  13        7.36        7.35      1.37 o 
   4   1  13        6.79        5.87      1.94 o 
  -7   2  13        0.80        0.11      1.76 o 
  -6   2  13       39.72       41.01      3.28 o 
  -5   2  13        5.76        6.60      2.00 o 
  -4   2  13        6.80       11.27      3.99 o 
  -3   2  13       15.55       15.93      1.92 o 
  -2   2  13        0.02       -0.27      0.87 o 
  -1   2  13        2.21        0.66      0.95 o 
   0   2  13        8.37        8.74      1.24 o 
   1   2  13       68.88       71.85      2.50 o 
   2   2  13        0.02        0.13      1.45 o 
   3   2  13       88.52       90.55      4.11 o 
  -7   3  13       13.25       14.89      2.53 o 
  -6   3  13       11.36       17.28      2.55 o 
  -5   3  13        0.14        0.46      1.65 o 
  -4   3  13       17.50       17.97      2.18 o 
  -3   3  13       24.30       24.56      2.29 o 
  -2   3  13       90.72       96.12      3.87 o 
  -1   3  13       82.75       91.56      3.91 o 
   0   3  13       20.39       17.28      2.24 o 
   1   3  13        2.98        4.55      1.61 o 
   2   3  13        0.02       -0.99      1.36 o 
  -6   4  13        9.54        8.27      1.89 o 
  -5   4  13       20.00       20.25      2.31 o 
  -4   4  13       46.07       45.45      3.01 o 
  -2   4  13       85.86       87.25      3.83 o 
  -1   4  13       14.11       15.26      2.31 o 
   0   4  13       14.61       20.12      2.55 o 
   1   4  13       45.27       41.14      3.03 o 
  -5   5  13       61.57       70.45      3.69 o 
  -4   5  13        5.77        1.96      1.78 o 
  -3   5  13       16.30       17.06      2.35 o 
  -2   5  13        0.36        0.99      1.54 o 
  -1   5  13       82.01       80.94      4.07 o 
   2  -8  14      191.50      187.13      6.07 o 
   3  -8  14       40.71       41.96      3.08 o 
  -1  -7  14       45.19       43.03      2.28 o 
   0  -7  14        1.90        5.92      1.67 o 
   1  -7  14      128.77      133.87      5.08 o 
   2  -7  14       49.09       46.71      3.19 o 
   3  -7  14      120.76      140.01      5.15 o 
   4  -7  14       32.02       28.85      2.62 o 
  -2  -6  14       23.10       25.79      1.83 o 
  -1  -6  14       20.57       18.22      2.62 o 
   0  -6  14       24.44       31.82      2.62 o 
   1  -6  14       57.93       62.34      3.43 o 
   2  -6  14       17.33       20.47      2.29 o 
   3  -6  14        3.93        5.70      1.65 o 
   4  -6  14        5.42        3.25      1.56 o 
   5  -6  14       88.30       81.78      4.07 o 
  -3  -5  14        0.36       -0.89      1.05 o 
  -2  -5  14       21.94       20.48      1.63 o 
  -1  -5  14       47.40       46.62      2.88 o 
   0  -5  14      113.98      108.08      4.22 o 
   1  -5  14       34.45       37.27      2.70 o 
   2  -5  14      138.61      133.78      4.82 o 
   3  -5  14       15.22       15.30      2.00 o 
   4  -5  14      114.51      125.80      4.82 o 
   5  -5  14        5.42        6.29      1.83 o 
  -4  -4  14        6.83        5.28      1.94 o 
  -3  -4  14       47.79       56.83      2.38 o 
  -2  -4  14       38.36       39.52      3.25 o 
  -1  -4  14      129.81      133.43      4.68 o 
   0  -4  14       13.76       17.39      2.05 o 
   1  -4  14        8.46        5.96      1.52 o 
   2  -4  14       14.59       14.12      1.96 o 
   3  -4  14        0.16       -0.88      1.14 o 
   4  -4  14       15.52       16.82      2.15 o 
   5  -4  14       13.18       11.10      1.94 o 
  -5  -3  14        2.01        3.34      1.98 o 
  -4  -3  14        9.95       11.24      2.15 o 
  -3  -3  14        0.01       -0.52      0.99 o 
  -2  -3  14       31.00       27.62      2.46 o 
  -1  -3  14      128.86      132.90      4.57 o 
   0  -3  14      115.07      117.14      4.33 o 
   1  -3  14      145.91      143.06      4.79 o 
   2  -3  14       45.23       47.61      2.97 o 
   3  -3  14       64.50       60.14      3.34 o 
   4  -3  14        1.82        2.02      1.67 o 
   5  -3  14       44.85       48.62      3.19 o 
  -5  -2  14       35.80       37.47      3.32 o 
  -4  -2  14      128.18      140.45      5.37 o 
  -3  -2  14        0.28       -0.24      0.99 o 
  -2  -2  14      194.61      203.91      5.56 o 
  -1  -2  14        0.54        0.92      1.47 o 
   0  -2  14        1.07       -1.61      1.19 o 
   1  -2  14       14.89       18.36      2.11 o 
   2  -2  14       27.29       26.41      2.40 o 
   3  -2  14      278.85      284.39      7.21 o 
   4  -2  14       11.11       10.81      1.38 o 
   5  -2  14       56.24       64.46      4.06 o 
  -6  -1  14        3.82        4.02      1.94 o 
  -5  -1  14       36.68       37.10      3.25 o 
  -4  -1  14        6.19        4.02      1.87 o 
  -3  -1  14       14.28       18.32      2.07 o 
  -2  -1  14       91.25       93.59      3.87 o 
  -1  -1  14        0.37        2.00      1.54 o 
   0  -1  14       68.22       72.19      3.52 o 
   1  -1  14       20.58       23.26      2.33 o 
   2  -1  14        3.76        2.59      1.47 o 
   3  -1  14       15.48       16.79      1.50 o 
   4  -1  14        7.69        7.61      1.31 o 
  -6   0  14       29.59       28.48      3.14 o 
  -5   0  14       36.23       38.15      3.19 o 
  -4   0  14        0.04        0.24      1.56 o 
  -3   0  14       21.24       29.82      2.35 o 
  -2   0  14        5.06        3.65      1.50 o 
  -1   0  14      365.91      388.69      8.36 o 
   0   0  14      143.75      142.27      4.93 o 
   1   0  14      107.70      105.37      2.91 o 
   2   0  14       39.01       35.04      1.95 o 
   3   0  14        0.45        0.26      1.05 o 
   4   0  14       44.44       50.88      2.39 o 
  -6   1  14        2.85       -0.57      1.61 o 
  -5   1  14      116.09      111.95      4.79 o 
  -3   1  14        1.81        0.92      1.43 o 
  -2   1  14       51.42       64.17      3.50 o 
  -1   1  14       63.49       68.66      2.38 o 
   0   1  14       41.76       37.57      1.93 o 
   1   1  14       25.43       23.40      1.69 o 
   2   1  14       11.22        8.63      1.33 o 
   3   1  14        5.36        2.63      1.22 o 
  -6   2  14        0.27       -2.02      1.78 o 
  -5   2  14        8.95       12.31      2.35 o 
  -3   2  14        1.79       -1.17      1.41 o 
  -2   2  14      113.31      120.40      3.12 o 
  -1   2  14        1.73        1.22      1.03 o 
   0   2  14       11.10       10.54      1.36 o 
   1   2  14        0.19       -0.65      0.97 o 
   2   2  14       28.00       27.93      2.55 o 
  -4   3  14        0.16       -0.81      1.41 o 
  -3   3  14        6.15        7.63      1.89 o 
  -2   3  14       20.11       24.52      2.42 o 
  -1   3  14        5.16        4.73      1.58 o 
   0   3  14       29.94       36.88      3.06 o 
   1   3  14       14.55       14.36      2.07 o 
  -4   4  14        6.72        8.03      1.98 o 
  -3   4  14        0.28       -0.24      1.61 o 
  -2   4  14        2.70        0.15      1.63 o 
  -1   4  14       21.56       18.03      2.48 o 
  -1  -6  15        5.05        4.24      1.78 o 
   0  -6  15      119.79      121.34      4.77 o 
   1  -6  15        0.66        1.17      1.58 o 
   2  -6  15       50.22       50.80      3.28 o 
   3  -6  15       21.28       24.54      2.57 o 
  -2  -5  15        0.00       -1.23      1.39 o 
  -1  -5  15        6.32        8.27      1.87 o 
   0  -5  15       29.46       30.79      2.64 o 
   1  -5  15       47.67       44.37      3.06 o 
   2  -5  15        2.67        1.17      1.43 o 
   3  -5  15        4.35        4.46      1.69 o 
   4  -5  15       49.87       60.25      3.61 o 
  -3  -4  15        3.18        2.12      1.40 o 
  -2  -4  15        8.55        8.18      1.87 o 
  -1  -4  15        8.28        7.52      1.85 o 
   0  -4  15        1.89        1.28      1.25 o 
   1  -4  15       27.64       34.83      2.79 o 
   2  -4  15        4.57        5.01      1.63 o 
   3  -4  15       37.21       36.50      3.01 o 
   4  -4  15       24.00       20.65      2.37 o 
  -4  -3  15       66.97       81.58      4.38 o 
  -3  -3  15       46.90       58.87      3.39 o 
  -2  -3  15       79.79       91.63      3.94 o 
  -1  -3  15       20.29       17.46      2.15 o 
   0  -3  15      129.26      133.76      4.77 o 
   1  -3  15        0.08        0.02      1.32 o 
   2  -3  15        6.77        9.04      1.83 o 
   3  -3  15        0.44        2.35      1.69 o 
   4  -3  15        5.73        1.58      1.54 o 
  -4  -2  15       21.14       26.89      2.75 o 
  -3  -2  15       74.15       75.91      3.72 o 
  -2  -2  15      141.33      164.28      5.23 o 
  -1  -2  15       29.51       27.60      2.46 o 
   0  -2  15       13.29       20.32      2.22 o 
   1  -2  15        7.90        5.50      1.65 o 
   2  -2  15      131.26      128.81      4.88 o 
   3  -2  15       12.94       17.02      2.24 o 
  -3  -1  15       24.14       31.55      2.64 o 
  -2  -1  15        3.16       -1.74      1.25 o 
  -1  -1  15      141.82      147.24      4.99 o 
   0  -1  15        6.27        2.73      1.47 o 
   1  -1  15      221.91      214.68      6.35 o 
   2  -1  15      154.48      158.90      5.50 o 
   3  -1  15       15.21       18.16      2.42 o 
  -5   0  15        0.09       -1.06      1.76 o 
  -3   0  15       77.05       81.34      3.69 o 
  -2   0  15        1.96       -0.44      1.54 o 
  -1   0  15       22.58       21.86      2.53 o 
   0   0  15        1.11        5.41      1.69 o 
   1   0  15       23.40       22.83      2.55 o 
   2   0  15       30.92       29.01      3.78 o 
  -3   1  15       19.58       19.92      2.42 o 
  -2   1  15       58.10       65.00      3.72 o 
  -1   1  15       13.77       13.94      2.11 o 
   0   1  15        3.80        4.38      1.69 o 
   1   1  15       91.61       96.78      3.01 o 
  -3   2  15       47.58       52.75      3.41 o 
  -2   2  15       24.91       17.59      2.40 o 
  -1   2  15        6.89        9.12      2.10 o 
   0   2  15       37.26       30.24      2.00 o 
  -2   3  15        0.31        2.13      1.72 o 
  -1  -4  16        0.87        1.36      1.43 o 
   0  -4  16       65.74       61.92      3.67 o 
   1  -4  16        0.42       -0.75      1.32 o 
   2  -4  16        7.70        7.59      1.87 o 
  -2  -3  16       37.54       40.88      3.08 o 
  -1  -3  16        1.24        1.30      1.43 o 
   0  -3  16       14.05       14.10      2.15 o 
   1  -3  16        5.24        3.06      1.80 o 
   2  -3  16        1.61        0.92      1.54 o 
  -2  -2  16        0.08       -0.81      1.58 o 
  -1  -2  16      137.23      138.20      5.04 o 
   0  -2  16       10.17       11.87      2.05 o 
   1  -2  16       51.24       60.98      3.58 o 
   2  -2  16       10.70       11.70      2.13 o 
  -3  -1  16        9.76        7.76      2.07 o 
  -2  -1  16       18.22       24.17      2.59 o 
  -1  -1  16       86.52      100.45      4.57 o 
   0  -1  16       12.01       12.80      2.13 o 
   1  -1  16       11.71        9.28      2.02 o 
  -2   0  16       11.86        8.60      2.05 o 
  -1   0  16       64.64       61.50      3.63 o 
   0   0  16       22.00       17.79      2.35 o 
                                                 
